# Supplementary material for: Drosophila and mouse intestinal stem cells are spatiotemporally specified by Notch suppression and Wnt activation
Source: Sci Adv. 2025 Dec 3;11(49):eady7272. doi: 10.1126/sciadv.ady7272 (PMC12674121; doi:10.1126/sciadv.ady7272)
Supplement: Supplementary file 2 — Tables S1 to S5 [file sciadv.ady7272_tables_s1_to_s5.zip]

Archive with 5 entries (5 files):
- ady7272_table_s1.xlsx
- ady7272_table_s2.xlsx
- ady7272_table_s3.xlsx
- ady7272_table_s4.xlsx
- ady7272_table_s5.xlsx
