# Supplementary material for: Drosophila and mouse intestinal stem cells are spatiotemporally specified by Notch suppression and Wnt activation
Source: Sci Adv. 2025 Dec 3;11(49):eady7272. doi: 10.1126/sciadv.ady7272 (PMC12674121; doi:10.1126/sciadv.ady7272)
Supplement: Supplementary file 2 — Tables S1 to S5 [file sciadv.ady7272_tables_s1_to_s5.zip › ady7272_table_s1.xlsx]

## Sheet: markers_all_09012023_30
	p_val	avg_log2FC	pct.1	pct.2	p_val_adj	cluster	gene
DIP-alpha	2.7e-182	0.458239	1	1	2.92e-178	0	DIP-alpha
CG34034	1.46e-44	0.430722	0.963	0.97	1.58e-40	0	CG34034
CG10853	3.29e-40	0.532012	0.876	0.868	3.56e-36	0	CG10853
pAbp	9.57e-40	0.397279	0.945	0.961	1.03e-35	0	pAbp
CG15169	2.71e-39	0.350348	0.991	0.987	2.93e-35	0	CG15169
Vha16-1	8.71e-37	0.281482	0.995	0.998	9.42e-33	0	Vha16-1
Act5C	7.92e-32	0.412065	0.916	0.921	8.56e-28	0	Act5C
fax	2.55e-30	0.434322	0.872	0.866	2.76e-26	0	fax
eEF1alpha1	5.03e-30	0.317806	0.959	0.963	5.44e-26	0	eEF1alpha1
CG5080	4.54e-28	0.450166	0.776	0.744	4.91e-24	0	CG5080
eEF5	8.83e-27	0.335556	0.849	0.854	9.55e-23	0	eEF5
alphaTub84B	3.28e-26	0.391077	0.869	0.869	3.55e-22	0	alphaTub84B
CG9568	6.96e-24	0.356955	0.918	0.929	7.53e-20	0	CG9568
Spn27A	1.04e-22	0.29209	0.957	0.973	1.13e-18	0	Spn27A
CG6357	3.34e-19	0.4384	0.743	0.764	3.61e-15	0	CG6357
CG5399	3.4e-18	0.547991	0.629	0.598	3.68e-14	0	CG5399
Sap-r	1.74e-17	0.439031	0.743	0.76	1.88e-13	0	Sap-r
Vha13	3.49e-16	0.383511	0.746	0.77	3.77e-12	0	Vha13
sta	9.15e-16	0.278911	0.864	0.896	9.9e-12	0	sta
awd	3.91e-15	0.339477	0.73	0.745	4.23e-11	0	awd
Eig71Ea	4.07e-15	0.553557	0.578	0.571	4.4e-11	0	Eig71Ea
CG2852	9.94e-15	0.368981	0.743	0.757	1.07e-10	0	CG2852
mt:ND3	2.05e-14	0.441928	0.609	0.618	2.22e-10	0	mt:ND3
CG6770	2.58e-14	0.268126	0.802	0.805	2.79e-10	0	CG6770
CG42713	2.68e-13	0.655025	0.424	0.368	2.89e-09	0	CG42713
regucalcin	3.45e-13	0.403864	0.74	0.769	3.73e-09	0	regucalcin
MtnA	2.21e-12	0.371375	0.715	0.732	2.39e-08	0	MtnA
Pdi	6.04e-11	0.448464	0.62	0.655	6.53e-07	0	Pdi
CG8501	1.87e-10	0.501496	0.522	0.507	2.03e-06	0	CG8501
Eig71Ek	1.96e-10	0.591311	0.484	0.484	2.12e-06	0	Eig71Ek
LysD	2.49e-10	0.321438	0.571	0.569	2.69e-06	0	LysD
ATPsynbeta	3.24e-10	0.494859	0.541	0.547	3.5e-06	0	ATPsynbeta
RNASEK	3.85e-10	0.569645	0.418	0.391	4.17e-06	0	RNASEK
Cyp1	4.65e-10	0.43727	0.55	0.552	5.03e-06	0	Cyp1
Cp1	6.27e-10	0.332608	0.699	0.752	6.78e-06	0	Cp1
CG13907	1.58e-08	0.250925	0.748	0.8	0.000170932	0	CG13907
cype	2.58e-08	0.413134	0.46	0.44	0.000278396	0	cype
ATPsynC	4.61e-08	0.318615	0.676	0.732	0.00049853	0	ATPsynC
kcc	7.08e-08	0.335262	0.641	0.699	0.000765416	0	kcc
Col4a1	1.2e-07	0.668981	0.302	0.26	0.00129236	0	Col4a1
Rack1	1.21e-07	0.293669	0.68	0.722	0.0013082	0	Rack1
Hrb27C	2.71e-07	0.383315	0.55	0.587	0.00293517	0	Hrb27C
Calr	3.28e-07	0.3158	0.68	0.74	0.00354339	0	Calr
Eig71Eg	5.14e-07	0.511566	0.377	0.353	0.00556119	0	Eig71Eg
Vha26	1.02e-06	0.313307	0.622	0.674	0.0110562	0	Vha26
Drat	1.17e-06	0.293799	0.586	0.619	0.0126984	0	Drat
VhaAC45	1.34e-06	0.280779	0.682	0.76	0.0144343	0	VhaAC45
Vha68-2	1.41e-06	0.41277	0.531	0.562	0.0151963	0	Vha68-2
tsr	1.89e-06	0.353775	0.51	0.513	0.0204649	0	tsr
Eig71Ef	1.96e-06	0.61849	0.288	0.254	0.021142	0	Eig71Ef
cathD	2.07e-06	0.381431	0.538	0.566	0.0223304	0	cathD
ATPsynG	2.36e-06	0.43075	0.478	0.483	0.0254725	0	ATPsynG
Vha55	2.49e-06	0.470247	0.457	0.473	0.0268987	0	Vha55
CG4151	2.5e-06	0.580376	0.39	0.384	0.0270595	0	CG4151
Had1	7.9e-06	0.343988	0.555	0.585	0.085456	0	Had1
blw	8.04e-06	0.428271	0.453	0.468	0.0869418	0	blw
Arc1	8.19e-06	0.361002	0.368	0.351	0.0885667	0	Arc1
Eig71Ej	8.24e-06	0.61917	0.323	0.304	0.0890474	0	Eig71Ej
Eig71Eb	9.42e-06	0.609407	0.304	0.281	0.101851	0	Eig71Eb
ND-MLRQ	1.16e-05	0.475486	0.376	0.365	0.125136	0	ND-MLRQ
COX7C	2.1e-05	0.532514	0.373	0.369	0.226859	0	COX7C
ATPsynB	2.44e-05	0.464829	0.452	0.469	0.263921	0	ATPsynB
CG15098	2.48e-05	0.46734	0.419	0.423	0.268256	0	CG15098
Trx-2	3.15e-05	0.347533	0.503	0.526	0.340565	0	Trx-2
ATP6AP2	4.02e-05	0.323095	0.597	0.669	0.434332	0	ATP6AP2
zormin	4.06e-05	0.409801	0.362	0.344	0.438954	0	zormin
CtsB1	5.83e-05	0.371688	0.527	0.579	0.630592	0	CtsB1
Rho1	7.71e-05	0.403545	0.487	0.522	0.833269	0	Rho1
CG3625	9.04e-05	0.430616	0.423	0.433	0.977832	0	CG3625
Ssk	9.4e-05	0.361134	0.54	0.586	1	0	Ssk
COX7A	0.000106731	0.370505	0.432	0.439	1	0	COX7A
mt:ND5	0.000116834	0.27516	0.579	0.622	1	0	mt:ND5
Eig71Ed	0.000128517	0.438746	0.37	0.366	1	0	Eig71Ed
sesB	0.000131656	0.378825	0.464	0.489	1	0	sesB
mt:ND2	0.000152837	0.433812	0.42	0.441	1	0	mt:ND2
CG7630	0.000162248	0.415847	0.419	0.431	1	0	CG7630
ATPsynD	0.000174403	0.406521	0.383	0.382	1	0	ATPsynD
levy	0.000190633	0.396921	0.414	0.417	1	0	levy
14-3-3zeta	0.000199624	0.257385	0.625	0.697	1	0	14-3-3zeta
vkg	0.000278804	0.601056	0.185	0.154	1	0	vkg
DNaseII	0.000447744	0.29139	0.578	0.642	1	0	DNaseII
VhaPPA1-1	0.000480506	0.451786	0.402	0.418	1	0	VhaPPA1-1
Ubi-p5E	0.000760916	0.392732	0.392	0.408	1	0	Ubi-p5E
Prip	0.000837224	0.298535	0.496	0.544	1	0	Prip
porin	0.00127075	0.36612	0.416	0.44	1	0	porin
COX8	0.00145265	0.412848	0.385	0.402	1	0	COX8
VhaM9.7-b	0.00168851	0.366118	0.462	0.503	1	0	VhaM9.7-b
eIF4G1	0.00207891	0.3624	0.45	0.493	1	0	eIF4G1
betaTub56D	0.00215349	0.30953	0.497	0.545	1	0	betaTub56D
Act57B	0.00235684	0.565669	0.136	0.11	1	0	Act57B
Cyt-c-p	0.00252608	0.401502	0.406	0.426	1	0	Cyt-c-p
UQCR-6.4	0.00266672	0.50424	0.277	0.267	1	0	UQCR-6.4
CG31323	0.00267272	0.484962	0.265	0.253	1	0	CG31323
CG44325	0.0029823	0.320133	0.494	0.546	1	0	CG44325
CG3164	0.00310218	0.347263	0.487	0.553	1	0	CG3164
COX4	0.00371572	0.301055	0.465	0.5	1	0	COX4
Vap33	0.00373926	0.370706	0.372	0.396	1	0	Vap33
CG43235	0.00394744	0.515665	0.258	0.249	1	0	CG43235
Npc2a	0.00403687	0.348352	0.43	0.461	1	0	Npc2a
Tctp	0.0041954	0.360675	0.399	0.42	1	0	Tctp
LanA	0.00471291	0.59279	0.212	0.198	1	0	LanA
CG34296	0.00502992	0.274786	0.368	0.367	1	0	CG34296
smal	0.00524227	0.391513	0.281	0.269	1	0	smal
Gs1	0.00524342	0.442619	0.274	0.269	1	0	Gs1
Glt	0.00719934	0.490183	0.264	0.258	1	0	Glt
ben	0.00764889	0.343171	0.414	0.448	1	0	ben
CG9380	0.0091262	0.357234	0.418	0.461	1	0	CG9380
ATPsynO	0.00962823	0.378617	0.402	0.438	1	0	ATPsynO
rau1	3.31e-51	2.1604	0.428	0.115	3.58e-47	1	rau
msi	1.17e-46	1.49888	0.511	0.162	1.27e-42	1	msi
CG329821	6.34e-39	1.70677	0.371	0.105	6.86e-35	1	CG32982
fru	1.13e-38	1.7729	0.345	0.092	1.22e-34	1	fru
pum1	5.94e-26	1.15274	0.716	0.454	6.43e-22	1	pum
CG34347	1.45e-25	1.57065	0.253	0.071	1.57e-21	1	CG34347
mgl1	1.49e-24	1.38237	0.493	0.238	1.62e-20	1	mgl
luna1	9.06e-24	1.50157	0.603	0.368	9.8e-20	1	luna
CG5888	4.43e-22	1.75344	0.271	0.09	4.78e-18	1	CG5888
ct	1.49e-21	1.35668	0.249	0.077	1.62e-17	1	ct
CG40006	4.12e-21	1.50787	0.236	0.071	4.45e-17	1	CG40006
Ten-m1	4.19e-21	1.81087	0.419	0.207	4.53e-17	1	Ten-m
heph	5.96e-21	1.68372	0.336	0.137	6.44e-17	1	heph
psq	2.21e-20	1.33579	0.489	0.268	2.39e-16	1	psq
ush	3.59e-20	1.82548	0.284	0.106	3.88e-16	1	ush
zfh21	6.16e-20	1.87963	0.389	0.188	6.66e-16	1	zfh2
mew1	1.53e-17	1.01325	0.572	0.357	1.66e-13	1	mew
hdc1	2.29e-17	0.84579	0.869	0.801	2.47e-13	1	hdc
CG43867	2.6e-17	1.58721	0.236	0.083	2.81e-13	1	CG43867
zfh1	4.37e-16	1.38246	0.236	0.086	4.73e-12	1	zfh1
neur	5.3e-14	1.22977	0.153	0.046	5.73e-10	1	neur
pigs1	1.9e-13	1.14691	0.341	0.174	2.05e-09	1	pigs
Ptp10D	2.05e-13	1.10108	0.301	0.139	2.22e-09	1	Ptp10D
Mmp21	1.99e-12	1.09272	0.524	0.362	2.15e-08	1	Mmp2
CG9021	2.62e-12	1.21993	0.585	0.444	2.83e-08	1	CG9021
trol2	1.91e-11	0.517796	0.904	0.867	2.06e-07	1	trol
mld1	6.75e-11	1.19971	0.17	0.064	7.29e-07	1	mld
robo2	3e-10	1.11602	0.231	0.107	3.24e-06	1	robo2
Ten-a2	7.61e-10	0.509453	0.716	0.578	8.23e-06	1	Ten-a
shep1	3.02e-09	0.872529	0.638	0.536	3.26e-05	1	shep
kuz1	3.06e-09	0.82114	0.546	0.408	3.31e-05	1	kuz
srp	3.43e-09	1.02437	0.144	0.055	3.7e-05	1	srp
zip	4.11e-09	0.577975	0.777	0.736	4.45e-05	1	zip
N	6.55e-09	1.00055	0.144	0.055	7.08e-05	1	N
Dg	7.9e-09	0.751044	0.432	0.291	8.54e-05	1	Dg
CG9650	1.24e-08	0.892783	0.17	0.072	0.000134264	1	CG9650
mtd	1.62e-08	0.676276	0.751	0.674	0.00017535	1	mtd
CG36381	2.84e-08	0.816649	0.406	0.272	0.000307552	1	CG3638
CG425241	5.21e-08	0.959435	0.14	0.056	0.000563674	1	CG42524
bves1	5.6e-08	0.995492	0.24	0.126	0.000605591	1	bves
Rbfox11	4.75e-07	0.911141	0.367	0.247	0.00513069	1	Rbfox1
CG437591	1.07e-06	0.867895	0.367	0.259	0.0115897	1	CG43759
Dmtn1	1.12e-06	0.911613	0.262	0.158	0.0121477	1	Dmtn
Nrt1	1.48e-06	0.782634	0.306	0.196	0.0159618	1	Nrt
klar2	1.55e-06	0.53533	0.598	0.501	0.0167157	1	klar
pyd1	1.62e-06	1.13386	0.424	0.309	0.0175155	1	pyd
Jupiter1	4.02e-06	0.514268	0.533	0.428	0.0434881	1	Jupiter
fax2	4.75e-06	0.287281	0.908	0.865	0.051397	1	fax
RapGAP11	6.37e-06	0.49317	0.747	0.681	0.0688468	1	RapGAP1
arr	7.96e-06	0.818285	0.227	0.135	0.0860837	1	arr
LanA1	7.98e-06	0.781456	0.297	0.196	0.0862674	1	LanA
mys	8.71e-06	0.584722	0.546	0.463	0.0941249	1	mys
rhea	8.73e-06	0.649613	0.463	0.374	0.094355	1	rhea
pnt	9.17e-06	0.7933	0.162	0.082	0.099162	1	pnt
GlcAT-P1	9.87e-06	0.873808	0.157	0.081	0.106708	1	GlcAT-P
CG413783	1.08e-05	0.589343	0.528	0.445	0.117266	1	CG41378
baz1	1.24e-05	0.686602	0.271	0.175	0.134194	1	baz
tweek1	1.85e-05	0.75984	0.376	0.286	0.199963	1	tweek
sbb1	1.98e-05	0.665507	0.406	0.304	0.214353	1	sbb
CG422382	2.03e-05	0.521634	0.59	0.515	0.219438	1	CG42238
Vav	2.23e-05	0.656055	0.114	0.051	0.240952	1	Vav
Cip42	2.41e-05	0.358928	0.69	0.577	0.260417	1	Cip4
Tep4	3.3e-05	0.689703	0.14	0.07	0.356358	1	Tep4
Col4a12	3.54e-05	0.781024	0.354	0.264	0.382821	1	Col4a1
sn	6.28e-05	0.690675	0.214	0.13	0.679052	1	sn
Fas21	7.51e-05	0.850774	0.498	0.423	0.812253	1	Fas2
CG11360	8.24e-05	0.60475	0.131	0.066	0.890813	1	CG11360
Cirl2	0.000102097	0.369678	0.721	0.69	1	1	Cirl
Abl	0.000142437	0.670783	0.183	0.11	1	1	Abl
CG108531	0.000193761	0.409028	0.873	0.869	1	1	CG10853
sty1	0.000204033	0.684943	0.384	0.309	1	1	sty
CG300891	0.000265633	0.685831	0.148	0.083	1	1	CG30089
CG3777	0.000265691	0.605208	0.135	0.073	1	1	CG3777
Tet2	0.000298139	0.478098	0.638	0.618	1	1	Tet
Imp2	0.000324315	0.647558	0.306	0.226	1	1	Imp
ed	0.000352091	0.840364	0.336	0.269	1	1	ed
Sap-r1	0.000357554	0.307767	0.782	0.756	1	1	Sap-r
LpR2	0.000400351	1.21945	0.17	0.107	1	1	LpR2
l(3)80Fg2	0.000462631	0.390061	0.581	0.519	1	1	l(3)80Fg
CG46291	0.000486627	0.805829	0.118	0.064	1	1	CG4629
Dscam4	0.000500357	0.656768	0.166	0.101	1	1	Dscam4
fat-spondin1	0.000581571	0.699615	0.275	0.201	1	1	fat-spondin
Snoo2	0.000599805	0.496419	0.402	0.324	1	1	Snoo
CG30015	0.000686663	0.664085	0.41	0.35	1	1	CG30015
Act42A1	0.000688843	0.405107	0.45	0.371	1	1	Act42A
lectin-28C1	0.000787214	0.632728	0.148	0.089	1	1	lectin-28C
CG322641	0.000829304	0.4356	0.45	0.377	1	1	CG32264
RhoGAP18B2	0.000990039	0.625312	0.498	0.456	1	1	RhoGAP18B
mrva	0.00103538	0.613473	0.266	0.195	1	1	mrva
ewg1	0.00103949	0.799501	0.175	0.113	1	1	ewg
CG3198	0.00107793	0.594231	0.148	0.089	1	1	CG3198
CG48291	0.00112597	0.735365	0.179	0.117	1	1	CG4829
Tm11	0.00114597	0.295883	0.611	0.564	1	1	Tm1
Eig71Ea1	0.00128832	0.317015	0.633	0.569	1	1	Eig71Ea
Trim91	0.00132839	0.601291	0.162	0.101	1	1	Trim9
Ntan1	0.00141348	0.631432	0.105	0.057	1	1	Ntan1
Cadps1	0.00198363	0.46268	0.1	0.054	1	1	Cadps
Pvf2	0.00209962	0.569347	0.135	0.082	1	1	Pvf2
Spn1	0.00223406	0.321134	0.502	0.439	1	1	Spn
ena	0.0025608	0.709435	0.236	0.175	1	1	ena
CG10011	0.00259689	0.618945	0.153	0.097	1	1	CG10011
mbl	0.0029887	0.305786	0.607	0.567	1	1	mbl
hoe1	0.00321983	0.710746	0.14	0.088	1	1	hoe1
CG53992	0.00330338	0.279193	0.624	0.603	1	1	CG5399
Sema1b	0.00337859	0.693648	0.245	0.187	1	1	Sema1b
Egfr1	0.00358388	0.553627	0.21	0.15	1	1	Egfr
unc-132	0.00362605	0.490758	0.38	0.325	1	1	unc-13
LanB2	0.00394865	0.571157	0.231	0.173	1	1	LanB2
CG13784	0.0039685	0.653795	0.17	0.117	1	1	CG13784
l(3)80Fj	0.00408171	0.308735	0.515	0.475	1	1	l(3)80Fj
spir	0.00430814	0.720952	0.183	0.13	1	1	spir
Rala	0.00475249	0.565667	0.293	0.242	1	1	Rala
Gprk2	0.00496438	0.526654	0.249	0.191	1	1	Gprk2
CG436581	0.00526433	0.355734	0.454	0.406	1	1	CG43658
RhoGAP71E	0.00603689	0.435187	0.332	0.271	1	1	RhoGAP71E
sd2	0.00605313	0.572174	0.306	0.257	1	1	sd
gro	0.00615388	0.585172	0.166	0.115	1	1	gro
MFS173	0.00696877	0.293038	0.598	0.556	1	1	MFS17
CdGAPr	0.00765763	0.544104	0.105	0.063	1	1	CdGAPr
ttk1	0.00815247	0.449976	0.279	0.227	1	1	ttk
Myc	0.00835995	0.628706	0.105	0.064	1	1	Myc
Hnf4	0.00884912	0.519839	0.183	0.131	1	1	Hnf4
spoon	0.00896896	0.495654	0.109	0.067	1	1	spoon
aqz	0.00958703	0.280964	0.716	0.706	1	1	aqz
mtgo	0	1.93839	0.975	0.645	0	2	mtgo
Drak	3.06e-265	1.70876	0.944	0.56	3.31e-261	2	Drak
Msp300	1.62e-261	1.24139	1	0.984	1.75e-257	2	Msp300
CG31815	4.91e-241	2.16941	0.628	0.145	5.3e-237	2	CG31815
scrib	3.8e-233	1.52584	0.96	0.658	4.11e-229	2	scrib
Ndae1	1.37e-199	1.28366	0.965	0.812	1.48e-195	2	Ndae1
Prosap	2.79e-198	1.24164	0.973	0.794	3.01e-194	2	Prosap
ftz-f1	1.47e-193	1.17383	0.976	0.803	1.59e-189	2	ftz-f1
br	8.82e-190	0.970072	0.999	0.903	9.53e-186	2	br
pk	3.88e-188	1.87994	0.588	0.158	4.19e-184	2	pk
Pdp1	1.64e-183	1.80527	0.752	0.319	1.78e-179	2	Pdp1
Fur1	2.07e-181	1.30925	0.944	0.651	2.24e-177	2	Fur1
goe	3.45e-178	1.51903	0.844	0.443	3.73e-174	2	goe
app	7.07e-177	1.39597	0.928	0.66	7.65e-173	2	app
pxb	1.51e-167	1.61218	0.777	0.354	1.63e-163	2	pxb
RapGAP1	3.03e-164	1.2553	0.908	0.64	3.28e-160	2	RapGAP1
tai	6.06e-153	1.02753	0.956	0.808	6.55e-149	2	tai
CG5849	4.05e-149	1.07476	0.956	0.805	4.38e-145	2	CG5849
rdx	3.26e-146	1.15575	0.918	0.677	3.53e-142	2	rdx
vnd	3.68e-144	1.50307	0.705	0.31	3.98e-140	2	vnd
CG7778	2.14e-136	0.804764	0.984	0.927	2.31e-132	2	CG7778
CG15096	1.64e-130	1.14291	0.893	0.679	1.77e-126	2	CG15096
Cip4	4.79e-111	1.02584	0.851	0.529	5.18e-107	2	Cip4
crb	5.75e-110	1.47506	0.526	0.194	6.22e-106	2	crb
Sema5c	7.6e-103	1.31175	0.663	0.326	8.21e-99	2	Sema5c
CG8785	1.47e-102	1.04474	0.845	0.594	1.59e-98	2	CG8785
rgn	1.58e-102	1.21488	0.784	0.476	1.71e-98	2	rgn
sdt	1.11e-97	1.20816	0.747	0.441	1.2e-93	2	sdt
nub	8.97e-95	0.892172	0.893	0.618	9.7e-91	2	nub
cpo	3.89e-91	1.32577	0.556	0.242	4.21e-87	2	cpo
toc	1.2e-88	1.27558	0.524	0.217	1.29e-84	2	toc
CG34417	1.76e-83	1.11719	0.727	0.448	1.9e-79	2	CG34417
Vha16-11	1.23e-80	0.428324	0.999	0.997	1.33e-76	2	Vha16-1
CG43340	1.3e-80	1.29725	0.382	0.125	1.4e-76	2	CG43340
Bsg	7.39e-80	0.562658	0.977	0.939	7.99e-76	2	Bsg
trol	2.32e-79	0.620813	0.966	0.849	2.51e-75	2	trol
bru2	6.52e-76	0.959897	0.723	0.427	7.05e-72	2	bru2
qvr	2.59e-75	1.29596	0.207	0.039	2.8e-71	2	qvr
Usp15-31	6.22e-75	1.24769	0.428	0.165	6.73e-71	2	Usp15-31
nuf	4.5e-74	0.787463	0.85	0.617	4.87e-70	2	nuf
Cdep	2.8e-72	0.980129	0.674	0.379	3.02e-68	2	Cdep
CG42674	4.34e-72	1.12385	0.46	0.188	4.69e-68	2	CG42674
CG4839	3.78e-71	1.17515	0.39	0.14	4.08e-67	2	CG4839
Ncc69	5.78e-71	1.28031	0.384	0.14	6.25e-67	2	Ncc69
Ptpmeg2	6.21e-70	1.00252	0.708	0.44	6.71e-66	2	Ptpmeg2
Mct1	7.31e-70	1.1301	0.509	0.231	7.91e-66	2	Mct1
CG8034	8.28e-70	0.852477	0.804	0.562	8.95e-66	2	CG8034
Nha1	1.29e-69	0.921425	0.762	0.519	1.4e-65	2	Nha1
CG30460	1.37e-68	0.994563	0.598	0.304	1.48e-64	2	CG30460
sog	2.7e-68	1.23438	0.42	0.169	2.92e-64	2	sog
Svil	1.31e-66	0.741043	0.887	0.695	1.42e-62	2	Svil
Samuel	1.62e-66	0.855697	0.747	0.457	1.75e-62	2	Samuel
mesh	3.23e-63	0.927631	0.707	0.435	3.49e-59	2	mesh
Nc73EF	4.54e-63	1.04887	0.592	0.326	4.91e-59	2	Nc73EF
Pvr	1.73e-62	0.790303	0.811	0.587	1.87e-58	2	Pvr
cv-c	1.86e-62	0.734665	0.841	0.595	2.01e-58	2	cv-c
CG6051	5.75e-62	0.738381	0.806	0.567	6.22e-58	2	CG6051
par-1	1.7e-61	0.674539	0.875	0.664	1.83e-57	2	par-1
Moe	2.4e-61	0.655531	0.916	0.77	2.59e-57	2	Moe
CG8620	1.38e-59	1.17721	0.522	0.273	1.5e-55	2	CG8620
gukh	2.16e-59	0.872486	0.648	0.382	2.34e-55	2	gukh
Atpalpha	3.13e-59	0.568067	0.948	0.871	3.38e-55	2	Atpalpha
CG4631	3.47e-58	0.980045	0.181	0.038	3.75e-54	2	CG4631
CG43800	1.11e-57	1.10023	0.23	0.062	1.2e-53	2	CG43800
Mur2B	5.52e-56	1.01593	0.457	0.21	5.97e-52	2	Mur2B
fry	8.19e-56	0.936705	0.563	0.302	8.85e-52	2	fry
Eip78C	1.02e-55	1.09886	0.312	0.112	1.1e-51	2	Eip78C
px	1.54e-55	0.809473	0.718	0.455	1.66e-51	2	px
Dys	4.01e-55	0.735902	0.81	0.61	4.33e-51	2	Dys
blot	7.68e-54	0.898332	0.531	0.276	8.3e-50	2	blot
CG13506	1.6e-52	0.84199	0.699	0.474	1.73e-48	2	CG13506
spri	2.67e-52	0.457189	0.959	0.838	2.89e-48	2	spri
Ten-a	1.13e-51	0.488031	0.804	0.541	1.22e-47	2	Ten-a
fra	7.35e-51	0.776291	0.662	0.403	7.95e-47	2	fra
Traf-like	5.19e-50	0.97604	0.494	0.262	5.61e-46	2	Traf-like
side-V	1.27e-49	1.06404	0.429	0.206	1.37e-45	2	side-V
Dl	6.28e-47	0.993537	0.317	0.125	6.79e-43	2	Dl
Drip	1.46e-46	1.04652	0.489	0.264	1.58e-42	2	Drip
CG10939	1.52e-45	0.941371	0.5	0.275	1.65e-41	2	CG10939
Tm1	3.07e-45	0.681338	0.739	0.533	3.32e-41	2	Tm1
NFAT	3.98e-44	0.769557	0.661	0.43	4.3e-40	2	NFAT
CG9932	5.69e-44	0.591839	0.776	0.575	6.15e-40	2	CG9932
CrebA	8.48e-44	1.00582	0.425	0.213	9.17e-40	2	CrebA
Gbs-70E	9.81e-44	0.828926	0.491	0.267	1.06e-39	2	Gbs-70E
PAPLA1	3.33e-43	0.854	0.4	0.19	3.6e-39	2	PAPLA1
Men	5.03e-41	0.85968	0.622	0.418	5.43e-37	2	Men
nAChRalpha6	7.61e-41	0.803066	0.4	0.19	8.23e-37	2	nAChRalpha6
Pgant2	1.09e-40	0.722788	0.645	0.421	1.18e-36	2	Pgant2
Unc-115a	2.22e-40	0.914004	0.376	0.181	2.4e-36	2	Unc-115a
Myo28B1	5.4e-40	0.873152	0.24	0.086	5.84e-36	2	Myo28B1
MFS17	1.67e-39	0.643135	0.729	0.524	1.8e-35	2	MFS17
ps	3.31e-39	0.300266	0.8	0.619	3.58e-35	2	ps
CG4301	8.46e-39	0.85909	0.252	0.095	9.15e-35	2	CG4301
rgr	4.97e-38	0.745197	0.559	0.34	5.37e-34	2	rgr
mam	9.25e-38	0.634263	0.697	0.495	1e-33	2	mam
CG8468	1.95e-37	0.871588	0.417	0.219	2.11e-33	2	CG8468
ine	1.24e-36	0.824466	0.396	0.201	1.34e-32	2	ine
Fas3	4.24e-36	0.534158	0.811	0.648	4.59e-32	2	Fas3
kdn	2.43e-35	0.779464	0.486	0.285	2.63e-31	2	kdn
CG1213	3.22e-35	0.705284	0.552	0.341	3.48e-31	2	CG1213
hebe	1.73e-34	0.754954	0.45	0.251	1.87e-30	2	hebe
boi	2.4e-34	0.834469	0.154	0.045	2.6e-30	2	boi
Ptp52F	8.52e-34	0.755713	0.507	0.306	9.21e-30	2	Ptp52F
CG5004	9.52e-34	0.787125	0.396	0.208	1.03e-29	2	CG5004
cno	1.09e-33	0.81273	0.371	0.191	1.17e-29	2	cno
betaTub97EF	2.35e-32	0.750887	0.335	0.163	2.55e-28	2	betaTub97EF
CG18549	2.53e-32	0.65848	0.562	0.356	2.73e-28	2	CG18549
CG17065	2.88e-32	0.758039	0.448	0.258	3.12e-28	2	CG17065
Irk2	5.08e-32	0.571973	0.722	0.547	5.49e-28	2	Irk2
Eip63F-1	1.27e-31	0.733752	0.269	0.117	1.37e-27	2	Eip63F-1
sug	1.13e-30	0.824976	0.404	0.227	1.22e-26	2	sug
Gmap	4.08e-30	0.786021	0.415	0.235	4.41e-26	2	Gmap
l(1)G0469	4.52e-30	0.766961	0.268	0.119	4.88e-26	2	l(1)G0469
cher	1.43e-29	0.785134	0.484	0.305	1.55e-25	2	cher
PMCA	3.19e-29	0.500417	0.797	0.636	3.44e-25	2	PMCA
Parp	9.72e-29	0.676027	0.549	0.363	1.05e-24	2	Parp
Best1	6.72e-28	0.694508	0.428	0.251	7.26e-24	2	Best1
ACXD	7.69e-28	0.718779	0.182	0.068	8.31e-24	2	ACXD
dsx	2.7e-27	0.6496	0.116	0.032	2.91e-23	2	dsx
CG10082	3.72e-27	0.59554	0.535	0.342	4.02e-23	2	CG10082
CG11537	3.91e-27	0.702238	0.36	0.198	4.23e-23	2	CG11537
Smr	5.2e-27	0.552264	0.691	0.523	5.62e-23	2	Smr
GEFmeso	1.51e-26	0.498105	0.663	0.465	1.63e-22	2	GEFmeso
Pvf1	1.73e-26	0.656255	0.37	0.203	1.87e-22	2	Pvf1
CG5910	2.33e-26	0.633814	0.494	0.318	2.52e-22	2	CG5910
lola	5.48e-26	0.434616	0.812	0.656	5.93e-22	2	lola
Pld	7.2e-26	0.706435	0.386	0.219	7.79e-22	2	Pld
CG9171	7.93e-26	0.590296	0.569	0.379	8.57e-22	2	CG9171
Gpo1	9.08e-26	0.788266	0.18	0.07	9.82e-22	2	Gpo1
kcc1	2.68e-25	0.446019	0.806	0.665	2.9e-21	2	kcc
CG13366	3.91e-25	0.784949	0.272	0.137	4.23e-21	2	CG13366
MCU	8.66e-25	0.707598	0.11	0.032	9.36e-21	2	MCU
CG17691	1.71e-24	0.647606	0.306	0.16	1.85e-20	2	CG17691
RhoU	2.13e-24	0.735533	0.207	0.09	2.3e-20	2	RhoU
KCNQ	2.32e-24	0.754759	0.239	0.114	2.51e-20	2	KCNQ
nrv1	2.36e-24	0.359166	0.888	0.767	2.55e-20	2	nrv1
CG42672	6.3e-24	0.662528	0.296	0.154	6.81e-20	2	CG42672
bnl	9.31e-24	0.75495	0.203	0.089	1.01e-19	2	bnl
CG12963	1.06e-23	0.683033	0.196	0.083	1.15e-19	2	CG12963
ZnT35C	1.11e-23	0.906333	0.282	0.147	1.2e-19	2	ZnT35C
fzr	2.14e-23	0.70669	0.349	0.2	2.31e-19	2	fzr
Dbp80	4.22e-23	0.561105	0.556	0.381	4.56e-19	2	Dbp80
CG42663	4.42e-23	0.760231	0.245	0.12	4.78e-19	2	CG42663
ATPCL	7.87e-23	0.633245	0.47	0.305	8.51e-19	2	ATPCL
bark	1.3e-22	0.699805	0.362	0.212	1.41e-18	2	bark
Fas2	1.76e-22	0.463976	0.574	0.397	1.91e-18	2	Fas2
CG10077	3.82e-22	0.554819	0.551	0.377	4.13e-18	2	CG10077
klu	7.76e-22	0.744269	0.192	0.086	8.39e-18	2	klu
tkv	8.91e-22	0.48139	0.664	0.498	9.64e-18	2	tkv
foxo	1.13e-21	0.436172	0.646	0.477	1.22e-17	2	foxo
CG7470	1.67e-21	0.364464	0.787	0.624	1.81e-17	2	CG7470
Zdhhc8	2.9e-21	0.566136	0.394	0.239	3.13e-17	2	Zdhhc8
spin	3.45e-21	0.554242	0.456	0.285	3.73e-17	2	spin
cana	5.77e-21	0.619147	0.259	0.133	6.23e-17	2	cana
ctrip	9.06e-21	0.576405	0.492	0.329	9.79e-17	2	ctrip
ttk	1e-20	0.613162	0.351	0.206	1.08e-16	2	ttk
l(2)gl	1.3e-20	0.64556	0.326	0.188	1.4e-16	2	l(2)gl
CG7255	1.42e-20	0.629718	0.18	0.079	1.54e-16	2	CG7255
CG30265	1.73e-20	0.577682	0.1	0.031	1.87e-16	2	CG30265
RhoGAP18B	7.55e-20	0.451144	0.596	0.431	8.16e-16	2	RhoGAP18B
Gdap1	1.43e-19	0.550871	0.41	0.258	1.55e-15	2	Gdap1
gish	2.19e-19	0.530354	0.53	0.378	2.37e-15	2	gish
CG6484	5.18e-19	0.5969	0.408	0.262	5.6e-15	2	CG6484
CG30456	1.55e-18	0.51357	0.438	0.29	1.67e-14	2	CG30456
Syx4	4.29e-18	0.561799	0.139	0.057	4.64e-14	2	Syx4
FER	6.25e-18	0.31692	0.751	0.584	6.76e-14	2	FER
uex	7.24e-18	0.447254	0.593	0.447	7.82e-14	2	uex
Atf3	7.49e-18	0.557691	0.319	0.19	8.1e-14	2	Atf3
didum	8.59e-18	0.618268	0.15	0.065	9.28e-14	2	didum
Vha44	1.11e-17	0.320112	0.727	0.574	1.2e-13	2	Vha44
CAH3	2.08e-17	0.54129	0.423	0.279	2.25e-13	2	CAH3
Swim	2.18e-17	0.270876	0.919	0.87	2.35e-13	2	Swim
slif	2.35e-17	0.422152	0.651	0.496	2.54e-13	2	slif
Pka-R2	3.8e-17	0.352312	0.727	0.587	4.11e-13	2	Pka-R2
Nipped-B	4.32e-17	0.463153	0.456	0.308	4.67e-13	2	Nipped-B
dnc	6.32e-17	0.355872	0.508	0.353	6.84e-13	2	dnc
pigs	7.17e-17	0.537953	0.281	0.161	7.76e-13	2	pigs
WASp	8.72e-17	0.549724	0.218	0.114	9.43e-13	2	WASp
sgl	1.08e-16	0.622704	0.151	0.069	1.17e-12	2	sgl
CG32137	1.15e-16	0.507925	0.288	0.167	1.24e-12	2	CG32137
klar	1.27e-16	0.358963	0.634	0.48	1.37e-12	2	klar
Rhp	1.28e-16	0.569681	0.177	0.085	1.39e-12	2	Rhp
Syp	1.53e-16	0.38292	0.746	0.609	1.66e-12	2	Syp
CG3902	2.32e-16	0.558116	0.149	0.067	2.51e-12	2	CG3902
Nadsyn	2.45e-16	0.556039	0.19	0.094	2.64e-12	2	Nadsyn
CG139071	2.77e-16	0.305186	0.86	0.777	3e-12	2	CG13907
haf	2.98e-16	0.730615	0.162	0.076	3.22e-12	2	haf
Rim2	3.02e-16	0.525996	0.169	0.079	3.27e-12	2	Rim2
CG8312	3.42e-16	0.450119	0.44	0.292	3.7e-12	2	CG8312
mbc	4.29e-16	0.529774	0.313	0.188	4.64e-12	2	mbc
CG41378	6.83e-16	0.390784	0.587	0.422	7.38e-12	2	CG41378
CG2930	8.66e-16	0.356838	0.753	0.629	9.36e-12	2	CG2930
Vha100-2	9.12e-16	0.320754	0.777	0.655	9.86e-12	2	Vha100-2
CG42671	1.56e-15	0.452442	0.498	0.357	1.68e-11	2	CG42671
MESK2	1.93e-15	0.410754	0.575	0.431	2.09e-11	2	MESK2
ERR	2.61e-15	0.526285	0.223	0.121	2.82e-11	2	ERR
Cyp18a1	3.21e-15	0.584112	0.183	0.093	3.47e-11	2	Cyp18a1
p130CAS	3.49e-15	0.484303	0.361	0.232	3.77e-11	2	p130CAS
Bx	3.56e-15	0.530811	0.103	0.039	3.85e-11	2	Bx
Gyf	4.59e-15	0.464818	0.382	0.247	4.96e-11	2	Gyf
HDAC4	5.24e-15	0.551983	0.296	0.182	5.66e-11	2	HDAC4
l(3)80Fg	7.36e-15	0.359484	0.642	0.498	7.95e-11	2	l(3)80Fg
Tlk	1.02e-14	0.405008	0.574	0.428	1.11e-10	2	Tlk
CG9331	3.58e-14	0.505777	0.486	0.354	3.87e-10	2	CG9331
GATAe	4.34e-14	0.541858	0.178	0.092	4.69e-10	2	GATAe
kst	4.38e-14	0.365886	0.628	0.482	4.74e-10	2	kst
Treh	4.46e-14	0.27399	0.957	0.924	4.82e-10	2	Treh
CycG	9.53e-14	0.304454	0.764	0.677	1.03e-09	2	CycG
CG46339	1.08e-13	0.366773	0.739	0.633	1.17e-09	2	CG46339
Snoo	1.71e-13	0.416991	0.44	0.306	1.85e-09	2	Snoo
rl	1.82e-13	0.356678	0.569	0.423	1.96e-09	2	rl
MFS1	1.85e-13	0.381043	0.705	0.579	2e-09	2	MFS1
CG18809	2.93e-13	0.476837	0.117	0.052	3.17e-09	2	CG18809
CG31522	3.03e-13	0.449291	0.264	0.161	3.27e-09	2	CG31522
CG7702	3.8e-13	0.541932	0.344	0.233	4.11e-09	2	CG7702
ckn	4.46e-13	0.44308	0.364	0.243	4.82e-09	2	ckn
ens	5.48e-13	0.414863	0.4	0.277	5.93e-09	2	ens
Gprk1	7.23e-13	0.427289	0.477	0.345	7.81e-09	2	Gprk1
gny	7.26e-13	0.464137	0.148	0.073	7.85e-09	2	gny
Pde8	9.11e-13	0.464582	0.203	0.114	9.85e-09	2	Pde8
coro	9.22e-13	0.398744	0.453	0.325	9.97e-09	2	coro
Frl	1.25e-12	0.428715	0.385	0.265	1.35e-08	2	Frl
MED26	1.83e-12	0.421488	0.421	0.3	1.97e-08	2	MED26
mrj	1.86e-12	0.45034	0.294	0.189	2.01e-08	2	mrj
CG8249	2.57e-12	0.489715	0.162	0.084	2.77e-08	2	CG8249
Snmp1	2.57e-12	0.482284	0.14	0.069	2.78e-08	2	Snmp1
Exn	2.71e-12	0.437528	0.461	0.338	2.93e-08	2	Exn
Top1	2.88e-12	0.462728	0.386	0.274	3.12e-08	2	Top1
CG12769	3.03e-12	0.438585	0.104	0.045	3.28e-08	2	CG12769
Flo2	3.33e-12	0.426548	0.269	0.167	3.6e-08	2	Flo2
Takl1	4.14e-12	0.329646	0.629	0.497	4.48e-08	2	Takl1
numb	4.51e-12	0.401935	0.336	0.223	4.87e-08	2	numb
CG12974	5.76e-12	0.416586	0.334	0.221	6.23e-08	2	CG12974
Pgant5	5.95e-12	0.383197	0.486	0.36	6.43e-08	2	Pgant5
CG33158	6.59e-12	0.437124	0.126	0.061	7.12e-08	2	CG33158
nmo	1.31e-11	0.314797	0.549	0.419	1.41e-07	2	nmo
PNUTS	2.23e-11	0.361464	0.402	0.281	2.41e-07	2	PNUTS
kmr	2.39e-11	0.540697	0.137	0.07	2.58e-07	2	kmr
Tango1	2.46e-11	0.457944	0.286	0.187	2.66e-07	2	Tango1
Pitslre	2.75e-11	0.445528	0.35	0.243	2.97e-07	2	Pitslre
MRP	3.52e-11	0.474431	0.292	0.192	3.8e-07	2	MRP
CG17896	4.35e-11	0.47215	0.239	0.148	4.7e-07	2	CG17896
Tsp	4.36e-11	0.460422	0.407	0.296	4.71e-07	2	Tsp
hid	7.19e-11	0.305844	0.27	0.171	7.77e-07	2	hid
mdy	7.31e-11	0.422149	0.148	0.078	7.9e-07	2	mdy
Caper	7.36e-11	0.487733	0.202	0.121	7.95e-07	2	Caper
Prestin	9.07e-11	0.494498	0.178	0.101	9.81e-07	2	Prestin
CG13321	1.43e-10	0.422253	0.445	0.339	1.54e-06	2	CG13321
Prip1	1.66e-10	0.361512	0.623	0.518	1.79e-06	2	Prip
Gdh	2.78e-10	0.395816	0.551	0.449	3.01e-06	2	Gdh
Tnks	3.94e-10	0.47992	0.145	0.079	4.26e-06	2	Tnks
Ptx1	4.33e-10	0.560177	0.139	0.075	4.68e-06	2	Ptx1
Acsl	4.75e-10	0.394681	0.428	0.318	5.14e-06	2	Acsl
CG5381	6.29e-10	0.408305	0.162	0.091	6.8e-06	2	CG5381
ewg	8.05e-10	0.375716	0.178	0.104	8.7e-06	2	ewg
CG7766	1.07e-09	0.479963	0.174	0.103	1.16e-05	2	CG7766
stv	1.23e-09	0.469485	0.329	0.235	1.34e-05	2	stv
Damm	1.32e-09	0.35706	0.255	0.166	1.43e-05	2	Damm
rdgA	1.35e-09	0.311252	0.249	0.161	1.45e-05	2	rdgA
CG9008	1.39e-09	0.397112	0.235	0.15	1.5e-05	2	CG9008
CG2765	1.4e-09	0.488555	0.183	0.111	1.51e-05	2	CG2765
CG33080	1.53e-09	0.398702	0.241	0.156	1.66e-05	2	CG33080
Usp2	1.63e-09	0.418418	0.233	0.15	1.76e-05	2	Usp2
NKCC	1.83e-09	0.417924	0.548	0.463	1.98e-05	2	NKCC
CG43367	2.04e-09	0.435286	0.146	0.082	2.2e-05	2	CG43367
Haspin	2.16e-09	0.345045	0.115	0.058	2.33e-05	2	Haspin
DIP1	2.24e-09	0.413701	0.317	0.222	2.42e-05	2	DIP1
MFS14	2.83e-09	0.413432	0.189	0.116	3.06e-05	2	MFS14
Oatp33Eb	2.97e-09	0.396022	0.215	0.135	3.21e-05	2	Oatp33Eb
wun	2.97e-09	0.308716	0.244	0.157	3.21e-05	2	wun
Trpm	5.35e-09	0.316021	0.356	0.254	5.78e-05	2	Trpm
CG2918	6.64e-09	0.382911	0.403	0.305	7.18e-05	2	CG2918
milt	7.4e-09	0.445302	0.232	0.154	8e-05	2	milt
CG5819	8.34e-09	0.43523	0.162	0.096	9.02e-05	2	CG5819
Eglp2	1.08e-08	0.337859	0.101	0.051	0.000116427	2	Eglp2
Galk	1.1e-08	0.357461	0.302	0.211	0.000119324	2	Galk
bol	1.26e-08	0.375757	0.118	0.064	0.000136041	2	bol
alpha-Spec	1.26e-08	0.309001	0.484	0.381	0.000136652	2	alpha-Spec
eas	1.39e-08	0.380815	0.219	0.142	0.00015072	2	eas
sm	1.41e-08	0.311348	0.42	0.316	0.000152882	2	sm
Pcf11	1.45e-08	0.35912	0.325	0.233	0.000156993	2	Pcf11
wdp	1.66e-08	0.44777	0.17	0.104	0.000179405	2	wdp
Indy	1.69e-08	0.372769	0.38	0.285	0.000183059	2	Indy
CG4297	1.86e-08	0.385947	0.103	0.053	0.000201141	2	CG4297
baz	2.08e-08	0.319346	0.247	0.166	0.000224787	2	baz
CG7227	2.1e-08	0.369019	0.265	0.18	0.000226794	2	CG7227
Shrm	2.49e-08	0.267849	0.456	0.352	0.000269469	2	Shrm
Sxl	3.36e-08	0.268739	0.547	0.447	0.000363367	2	Sxl
Usp14	3.58e-08	0.390837	0.233	0.157	0.000387165	2	Usp14
cta	3.79e-08	0.354865	0.22	0.144	0.000410123	2	cta
Evi5	3.83e-08	0.362773	0.287	0.203	0.000413783	2	Evi5
mim	3.88e-08	0.407686	0.105	0.055	0.000419867	2	mim
Tpst	4.04e-08	0.319491	0.105	0.055	0.000437229	2	Tpst
Ctr1A	4.65e-08	0.392095	0.22	0.146	0.000502236	2	Ctr1A
fus	5.26e-08	0.299309	0.158	0.095	0.000569019	2	fus
babo	5.63e-08	0.369804	0.245	0.167	0.000609187	2	babo
TRAM	6.01e-08	0.33328	0.264	0.182	0.000650061	2	TRAM
kug	6.51e-08	0.317595	0.274	0.191	0.00070428	2	kug
hts	6.7e-08	0.374995	0.257	0.178	0.000724848	2	hts
Tab2	6.72e-08	0.350424	0.179	0.113	0.000726288	2	Tab2
Eo	6.74e-08	0.339461	0.253	0.173	0.000729104	2	Eo
Src42A	7.15e-08	0.36881	0.277	0.194	0.000773334	2	Src42A
Past1	7.86e-08	0.312847	0.459	0.356	0.000850164	2	Past1
CG31211	9.8e-08	0.368587	0.163	0.101	0.00105975	2	CG31211
CG17292	1e-07	0.329522	0.145	0.086	0.0010829	2	CG17292
conu	1.08e-07	0.394038	0.321	0.237	0.00116739	2	conu
PAN3	1.08e-07	0.271337	0.441	0.34	0.00116846	2	PAN3
Saf-B	1.2e-07	0.370028	0.211	0.14	0.001296	2	Saf-B
cwo	1.24e-07	0.283916	0.405	0.312	0.00134104	2	cwo
ZAP3	1.39e-07	0.399517	0.24	0.167	0.00150185	2	ZAP3
CG31808	1.58e-07	0.39343	0.219	0.147	0.00170375	2	CG31808
CG12054	1.61e-07	0.392682	0.21	0.14	0.00174399	2	CG12054
sd	1.66e-07	0.346141	0.331	0.245	0.00179879	2	sd
CG30424	1.75e-07	0.355646	0.202	0.133	0.00188934	2	CG30424
Alh	1.9e-07	0.29949	0.211	0.139	0.00205749	2	Alh
CG13252	2.22e-07	0.263907	0.285	0.202	0.00240123	2	CG13252
Jheh1	2.26e-07	0.295243	0.23	0.155	0.00244448	2	Jheh1
Nipped-A	3.3e-07	0.330204	0.326	0.242	0.00357201	2	Nipped-A
Cdk12	4.09e-07	0.353875	0.141	0.086	0.00442481	2	Cdk12
l(1)G0007	4.93e-07	0.39679	0.175	0.115	0.00532744	2	l(1)G0007
lva	5.52e-07	0.348803	0.203	0.136	0.00596797	2	lva
sowah	6.61e-07	0.344493	0.248	0.176	0.00714153	2	sowah
Gpat4	7.37e-07	0.337124	0.267	0.192	0.00796511	2	Gpat4
puc	8.19e-07	0.299169	0.514	0.426	0.00885754	2	puc
Atf6	1.16e-06	0.297976	0.276	0.202	0.0125115	2	Atf6
Mitf	1.2e-06	0.269791	0.395	0.309	0.012986	2	Mitf
chinmo	1.38e-06	0.25423	0.261	0.185	0.014902	2	chinmo
dia	1.67e-06	0.328313	0.136	0.084	0.0180198	2	dia
CG8907	1.71e-06	0.401751	0.147	0.095	0.0184697	2	CG8907
unc-13	1.74e-06	0.280715	0.401	0.313	0.0188224	2	unc-13
Fur2	1.75e-06	0.289367	0.233	0.162	0.0188732	2	Fur2
CG32195	1.75e-06	0.336308	0.105	0.06	0.0189004	2	CG32195
Su(Tpl)	1.84e-06	0.307706	0.302	0.226	0.0199002	2	Su(Tpl)
l(1)G0320	1.86e-06	0.254572	0.415	0.329	0.0200723	2	l(1)G0320
GlcAT-P	1.88e-06	0.311795	0.125	0.076	0.0203507	2	GlcAT-P
gw	2.11e-06	0.294135	0.462	0.379	0.0228269	2	gw
Usp10	2.59e-06	0.341152	0.276	0.206	0.0279715	2	Usp10
Ance	3.07e-06	0.282372	0.531	0.457	0.03316	2	Ance
Lapsyn	3.19e-06	0.270185	0.13	0.08	0.0344533	2	Lapsyn
cg	3.36e-06	0.384889	0.18	0.123	0.0362748	2	cg
drl	3.6e-06	0.340081	0.129	0.08	0.0389329	2	drl
Arf51F	3.63e-06	0.293097	0.185	0.125	0.0392221	2	Arf51F
Inx7	3.77e-06	0.289862	0.318	0.242	0.0407608	2	Inx7
Sec63	4.2e-06	0.324049	0.153	0.099	0.0454209	2	Sec63
Xe7	4.87e-06	0.263303	0.246	0.179	0.0526717	2	Xe7
Hex-A	5.31e-06	0.2575	0.509	0.428	0.0574061	2	Hex-A
Ythdc1	5.59e-06	0.318251	0.109	0.066	0.0604378	2	Ythdc1
Ost48	5.94e-06	0.343759	0.207	0.148	0.0642337	2	Ost48
Sec24AB	8.09e-06	0.342859	0.159	0.108	0.0874644	2	Sec24AB
MYPT-75D	8.83e-06	0.35984	0.239	0.178	0.0954599	2	MYPT-75D
Hers	9.24e-06	0.280786	0.285	0.217	0.0998855	2	Hers
hfp	9.5e-06	0.306715	0.187	0.13	0.102679	2	hfp
CG12991	1.02e-05	0.307802	0.204	0.144	0.110258	2	CG12991
Ziz	1.1e-05	0.323854	0.147	0.097	0.118863	2	Ziz
Tis11	1.15e-05	0.272088	0.475	0.397	0.124195	2	Tis11
Tgi	1.24e-05	0.354484	0.15	0.101	0.13436	2	Tgi
CG17841	1.71e-05	0.318514	0.163	0.111	0.184367	2	CG17841
Pcyt1	1.74e-05	0.307202	0.106	0.065	0.187881	2	Pcyt1
anne	1.86e-05	0.268185	0.322	0.249	0.201591	2	anne
CG32017	1.88e-05	0.278675	0.128	0.082	0.203101	2	CG32017
vtd	1.97e-05	0.29646	0.216	0.156	0.212638	2	vtd
CG42249	2.46e-05	0.290836	0.103	0.063	0.265902	2	CG42249
CG18480	2.71e-05	0.309993	0.146	0.098	0.292958	2	CG18480
CG12567	2.97e-05	0.269724	0.198	0.142	0.32081	2	CG12567
nsl1	3.12e-05	0.326608	0.166	0.117	0.337526	2	nsl1
gus	3.69e-05	0.270317	0.249	0.188	0.399086	2	gus
Gp93	3.72e-05	0.266681	0.379	0.311	0.402478	2	Gp93
dlg1	4.56e-05	0.282985	0.272	0.21	0.493274	2	dlg1
Imp	4.7e-05	0.266783	0.282	0.219	0.508242	2	Imp
w	5.12e-05	0.252747	0.117	0.076	0.553024	2	w
CG17716	5.32e-05	0.393887	0.188	0.138	0.574951	2	CG17716
mRpS5	5.51e-05	0.321177	0.17	0.12	0.595254	2	mRpS5
Gli	6.13e-05	0.282834	0.169	0.118	0.662348	2	Gli
Hs6st	6.7e-05	0.256643	0.208	0.152	0.724587	2	Hs6st
hzg	7.46e-05	0.252067	0.292	0.227	0.806168	2	hzg
Dp1	0.000111825	0.267064	0.36	0.294	1	2	Dp1
Pdk	0.000168308	0.262592	0.383	0.317	1	2	Pdk
E2f1	0.000172215	0.272662	0.214	0.161	1	2	E2f1
Ars2	0.000181117	0.261346	0.144	0.1	1	2	Ars2
Glg1	0.00023474	0.267978	0.146	0.103	1	2	Glg1
CG7956	0.000255998	0.267802	0.155	0.111	1	2	CG7956
CG8051	0.000257758	0.285423	0.115	0.078	1	2	CG8051
CG2926	0.000309528	0.287261	0.173	0.129	1	2	CG2926
Rbcn-3A	0.000872444	0.289282	0.169	0.128	1	2	Rbcn-3A
Sema2b	0.000887026	0.303852	0.161	0.119	1	2	Sema2b
ClC-c	0.00129636	0.276417	0.154	0.116	1	2	ClC-c
Itpr	0.00163082	0.275972	0.174	0.134	1	2	Itpr
Eip75B	3.23e-292	1.86111	0.996	0.872	3.49e-288	3	Eip75B
CG33181	3.54e-284	1.70082	0.993	0.87	3.83e-280	3	CG33181
spri1	7e-273	1.67648	1	0.835	7.57e-269	3	spri
wb	5.75e-220	1.67012	0.954	0.541	6.21e-216	3	wb
jing	6.28e-214	1.62571	0.967	0.592	6.78e-210	3	jing
Scp2	1.58e-183	2.19413	0.648	0.19	1.7e-179	3	Scp2
Mob2	1.87e-176	1.26869	0.978	0.716	2.03e-172	3	Mob2
br1	8.74e-170	1.04037	0.999	0.906	9.44e-166	3	br
Eip93F	3.59e-148	0.806144	1	0.986	3.88e-144	3	Eip93F
alpha-Man-Ia	6.57e-142	1.31246	0.913	0.567	7.1e-138	3	alpha-Man-Ia
CG74701	5.88e-133	1.23818	0.895	0.612	6.36e-129	3	CG7470
FER1	2.63e-125	1.18114	0.895	0.567	2.84e-121	3	FER
Treh1	1.7e-115	0.849101	0.992	0.92	1.84e-111	3	Treh
msn	3.34e-113	1.03477	0.923	0.706	3.61e-109	3	msn
Galphaf	7.65e-109	1.46427	0.496	0.152	8.27e-105	3	Galphaf
kst1	1.01e-108	1.27406	0.801	0.459	1.09e-104	3	kst
CG7997	5.12e-103	0.664482	0.999	0.984	5.53e-99	3	CG7997
Chs2	5.5e-100	0.972795	0.895	0.589	5.95e-96	3	Chs2
Ac13E	2.93e-98	1.28385	0.674	0.306	3.17e-94	3	Ac13E
Pli	2.59e-90	1.00831	0.872	0.592	2.8e-86	3	Pli
shot	5.36e-86	0.689018	0.989	0.891	5.79e-82	3	shot
GEFmeso1	7.09e-85	1.10131	0.79	0.452	7.66e-81	3	GEFmeso
Prosap1	5.24e-84	0.733717	0.972	0.8	5.67e-80	3	Prosap
Atpalpha1	1.74e-83	0.735078	0.964	0.871	1.88e-79	3	Atpalpha
Lmpt	7.14e-82	0.878727	0.917	0.711	7.72e-78	3	Lmpt
NKCC1	8.16e-77	1.08688	0.742	0.436	8.82e-73	3	NKCC
fra1	6.17e-76	1.14447	0.714	0.403	6.67e-72	3	fra
Cln3	8.13e-75	0.988647	0.783	0.488	8.78e-71	3	Cln3
slif1	1.86e-73	1.01156	0.771	0.483	2.01e-69	3	slif
Samuel1	1.24e-71	0.942633	0.773	0.462	1.34e-67	3	Samuel
Nrg	3.45e-69	1.23748	0.692	0.398	3.73e-65	3	Nrg
cu	6.04e-65	1.30554	0.363	0.122	6.53e-61	3	cu
a	5.02e-61	0.880663	0.664	0.351	5.43e-57	3	a
CG4797	1.14e-60	1.31385	0.271	0.075	1.23e-56	3	CG4797
vri	2.02e-60	1.05805	0.49	0.213	2.19e-56	3	vri
FASN1	1.67e-58	1.24664	0.43	0.18	1.8e-54	3	FASN1
inaE	2.15e-57	1.09591	0.533	0.255	2.33e-53	3	inaE
Pect	4.99e-56	1.23819	0.463	0.212	5.39e-52	3	Pect
Pka-R21	4.31e-55	0.918497	0.79	0.582	4.66e-51	3	Pka-R2
CG30069	7.95e-55	1.06001	0.55	0.277	8.59e-51	3	CG30069
nAChRalpha61	4.48e-53	1.00195	0.445	0.19	4.84e-49	3	nAChRalpha6
Pde9	4.52e-51	0.780013	0.703	0.416	4.89e-47	3	Pde9
path	3.76e-50	1.0148	0.448	0.199	4.06e-46	3	path
brat	8.01e-49	0.710563	0.773	0.511	8.66e-45	3	brat
Mur2B1	1.72e-48	0.950829	0.47	0.217	1.85e-44	3	Mur2B
Pde11	3.25e-48	0.769142	0.727	0.458	3.52e-44	3	Pde11
Fur11	6.02e-48	0.583699	0.892	0.668	6.51e-44	3	Fur1
CG17834	4.27e-47	0.899574	0.575	0.31	4.62e-43	3	CG17834
EcR	6.46e-47	0.641024	0.888	0.703	6.99e-43	3	EcR
CG2556	6.12e-46	0.891549	0.572	0.314	6.62e-42	3	CG2556
nkd	1.25e-45	0.747833	0.699	0.44	1.35e-41	3	nkd
Lpin	1.44e-45	0.918146	0.581	0.33	1.56e-41	3	Lpin
Shmt	1.9e-45	0.910404	0.606	0.349	2.05e-41	3	Shmt
Hipk	3e-45	0.848631	0.653	0.402	3.24e-41	3	Hipk
Snp	7.08e-44	0.806848	0.707	0.47	7.66e-40	3	Snp
bif	1.73e-43	0.828398	0.64	0.387	1.87e-39	3	bif
CG44249	2.29e-41	1.0039	0.199	0.057	2.47e-37	3	CG44249
MFS11	9.39e-41	0.698686	0.778	0.572	1.02e-36	3	MFS1
CG3764	2.32e-40	0.932757	0.46	0.234	2.51e-36	3	CG3764
Cht8	4.46e-38	0.332989	0.999	0.994	4.83e-34	3	Cht8
CG8668	4.8e-38	0.824171	0.572	0.34	5.19e-34	3	CG8668
SLC22A	2.67e-37	0.781951	0.536	0.299	2.89e-33	3	SLC22A
LRR	5.98e-37	0.688649	0.656	0.417	6.47e-33	3	LRR
Ppa	2.35e-36	0.870909	0.423	0.212	2.54e-32	3	Ppa
CG31075	5.47e-36	0.879798	0.32	0.137	5.92e-32	3	CG31075
CG16791	1.22e-35	0.510337	0.845	0.654	1.32e-31	3	CG16791
CG5151	1.49e-35	0.539391	0.796	0.565	1.61e-31	3	CG5151
fog	2.05e-34	0.723338	0.651	0.442	2.22e-30	3	fog
bib	2.05e-33	0.850626	0.286	0.117	2.21e-29	3	bib
Eglp4	2.08e-33	0.74517	0.62	0.408	2.25e-29	3	Eglp4
CG13101	3.9e-33	1.0051	0.33	0.154	4.21e-29	3	CG13101
Sema2b1	1.02e-32	1.05207	0.26	0.105	1.1e-28	3	Sema2b
Meltrin	1.46e-32	0.692119	0.546	0.318	1.57e-28	3	Meltrin
Ndae11	3.05e-32	0.434892	0.923	0.824	3.3e-28	3	Ndae1
CG90081	4.02e-32	0.844457	0.315	0.141	4.35e-28	3	CG9008
Tet	8.23e-32	0.554114	0.789	0.592	8.9e-28	3	Tet
CG5346	1.38e-31	0.839223	0.314	0.141	1.49e-27	3	CG5346
Bsg1	1.45e-31	0.335492	0.979	0.94	1.57e-27	3	Bsg
Sarm	1.76e-30	0.548836	0.76	0.561	1.9e-26	3	Sarm
CG7888	3.41e-30	0.650844	0.551	0.319	3.69e-26	3	CG7888
Calx	1.58e-29	0.92438	0.325	0.156	1.71e-25	3	Calx
gom	3.19e-29	0.865116	0.195	0.069	3.45e-25	3	gom
CG80341	9.36e-29	0.59162	0.751	0.578	1.01e-24	3	CG8034
Eip74EF	1.93e-28	0.416322	0.627	0.4	2.08e-24	3	Eip74EF
CG2865	4.8e-28	0.76252	0.467	0.277	5.19e-24	3	CG2865
Mnt	4.8e-28	0.735611	0.477	0.279	5.19e-24	3	Mnt
CG84681	2.72e-27	0.79238	0.414	0.226	2.94e-23	3	CG8468
CG1835	1.19e-25	0.668263	0.11	0.029	1.29e-21	3	CG1835
Zdhhc81	1.39e-25	0.722639	0.425	0.239	1.51e-21	3	Zdhhc8
RhoGAP19D	1.48e-25	0.568333	0.68	0.477	1.6e-21	3	RhoGAP19D
CG177161	9.65e-25	0.696669	0.275	0.127	1.04e-20	3	CG17716
sba	2.43e-24	0.521819	0.66	0.451	2.63e-20	3	sba
Vha100-21	3.98e-24	0.459063	0.809	0.654	4.3e-20	3	Vha100-2
Pitslre1	4.53e-24	0.683289	0.41	0.237	4.89e-20	3	Pitslre
CG18135	7.96e-24	0.698709	0.396	0.228	8.61e-20	3	CG18135
Pdk1	1.3e-23	0.645882	0.485	0.303	1.41e-19	3	Pdk
Picot	1.39e-23	0.80459	0.262	0.123	1.5e-19	3	Picot
CG14196	2.9e-23	0.650444	0.407	0.23	3.14e-19	3	CG14196
CG11357	4.91e-23	0.724552	0.358	0.196	5.31e-19	3	CG11357
Pgant51	5.48e-23	0.554953	0.551	0.354	5.93e-19	3	Pgant5
CG42327	6.01e-22	0.552585	0.499	0.315	6.5e-18	3	CG42327
Alh1	6.32e-22	0.754804	0.268	0.133	6.84e-18	3	Alh
tara	2.57e-21	0.605299	0.445	0.27	2.78e-17	3	tara
spin1	4.01e-21	0.671555	0.456	0.291	4.34e-17	3	spin
Rab9	4.34e-21	0.638793	0.169	0.066	4.69e-17	3	Rab9
par-11	5.15e-21	0.374667	0.845	0.675	5.57e-17	3	par-1
CG31140	3.6e-20	0.756021	0.435	0.278	3.9e-16	3	CG31140
CG1358	3.63e-20	0.662915	0.282	0.145	3.92e-16	3	CG1358
blot1	4.21e-20	0.53768	0.471	0.294	4.55e-16	3	blot
gukh1	4.42e-20	0.442722	0.593	0.4	4.78e-16	3	gukh
CG91711	5.69e-20	0.522991	0.565	0.386	6.15e-16	3	CG9171
SPoCk	1.22e-19	0.629797	0.344	0.194	1.31e-15	3	SPoCk
Cad86C	2.16e-19	0.714469	0.279	0.146	2.34e-15	3	Cad86C
CG302651	2.76e-19	0.668017	0.105	0.033	2.99e-15	3	CG30265
CG3829	2.83e-19	0.601933	0.356	0.203	3.06e-15	3	CG3829
CG17167	2.88e-19	0.657435	0.175	0.074	3.11e-15	3	CG17167
Fatp1	8.35e-19	0.639173	0.421	0.266	9.03e-15	3	Fatp1
Oatp74D	8.98e-19	0.481712	0.626	0.435	9.7e-15	3	Oatp74D
Fhos	9.35e-19	0.568629	0.378	0.223	1.01e-14	3	Fhos
cv-c1	1.07e-18	0.366577	0.794	0.611	1.16e-14	3	cv-c
Hr39	1.11e-18	0.53838	0.483	0.316	1.2e-14	3	Hr39
Spn27A1	1.75e-18	0.26354	0.989	0.967	1.9e-14	3	Spn27A
rgr1	2e-18	0.557573	0.523	0.353	2.16e-14	3	rgr
Act79B	2.04e-18	0.584864	0.123	0.044	2.2e-14	3	Act79B
px1	2.76e-18	0.442032	0.655	0.473	2.99e-14	3	px
Theg	3.07e-18	0.740672	0.133	0.05	3.32e-14	3	Theg
CG32687	4.37e-18	0.612874	0.185	0.082	4.72e-14	3	CG32687
CG46385	4.58e-18	0.382462	0.651	0.49	4.95e-14	3	CG46385
Cyp6v1	4.94e-18	0.65164	0.2	0.093	5.34e-14	3	Cyp6v1
CG304561	5.64e-18	0.52294	0.454	0.292	6.1e-14	3	CG30456
Pax	6.72e-18	0.512232	0.583	0.416	7.27e-14	3	Pax
emc	2.94e-17	0.448602	0.699	0.545	3.18e-13	3	emc
CG12075	3.31e-17	0.640253	0.217	0.106	3.57e-13	3	CG12075
foxo1	7.15e-17	0.385603	0.651	0.482	7.73e-13	3	foxo
CG14642	1.53e-16	0.549233	0.264	0.141	1.65e-12	3	CG14642
Su(dx)	1.56e-16	0.577005	0.316	0.183	1.69e-12	3	Su(dx)
PRAS40	1.77e-16	0.610175	0.213	0.104	1.91e-12	3	PRAS40
ZnT35C1	2.51e-16	0.646226	0.276	0.153	2.71e-12	3	ZnT35C
CG6891	2.94e-16	0.550376	0.424	0.272	3.18e-12	3	CG6891
CG1105	3e-16	0.542772	0.166	0.073	3.25e-12	3	CG1105
CG32795	3.18e-16	0.554121	0.279	0.153	3.43e-12	3	CG32795
Pld1	3.82e-16	0.515016	0.369	0.228	4.13e-12	3	Pld
lilli	4.5e-16	0.467556	0.584	0.419	4.87e-12	3	lilli
Cdep1	7.45e-16	0.469395	0.565	0.406	8.06e-12	3	Cdep
ckn1	1.27e-15	0.58782	0.381	0.244	1.38e-11	3	ckn
CG6145	1.46e-15	0.690766	0.207	0.105	1.58e-11	3	CG6145
MFS171	1.55e-15	0.380168	0.703	0.535	1.67e-11	3	MFS17
Tlk1	1.71e-15	0.427173	0.591	0.43	1.85e-11	3	Tlk
h	2.23e-15	0.52412	0.465	0.317	2.41e-11	3	h
sima	2.39e-15	0.344158	0.725	0.564	2.58e-11	3	sima
Men-b	2.71e-15	0.581651	0.133	0.054	2.93e-11	3	Men-b
nub1	2.88e-15	0.26676	0.814	0.639	3.11e-11	3	nub
Syp1	3e-15	0.381645	0.764	0.611	3.24e-11	3	Syp
Saf-B1	6.5e-15	0.553552	0.249	0.136	7.03e-11	3	Saf-B
Gale	1.49e-14	0.355277	0.818	0.694	1.61e-10	3	Gale
CG10467	2.93e-14	0.53542	0.289	0.171	3.16e-10	3	CG10467
SCaMC	3.18e-14	0.563642	0.267	0.154	3.44e-10	3	SCaMC
Baldspot	3.33e-14	0.691661	0.217	0.118	3.6e-10	3	Baldspot
Gprk11	3.8e-14	0.444823	0.497	0.347	4.11e-10	3	Gprk1
Mur29B	1.25e-13	0.279889	0.855	0.767	1.35e-09	3	Mur29B
sty	1.57e-13	0.543038	0.424	0.295	1.7e-09	3	sty
CG150961	1.63e-13	0.354862	0.805	0.7	1.76e-09	3	CG15096
CG6126	1.8e-13	0.454718	0.442	0.298	1.95e-09	3	CG6126
CG14118	2.45e-13	0.321049	0.787	0.673	2.64e-09	3	CG14118
ex	2.55e-13	0.516351	0.233	0.129	2.75e-09	3	ex
CG315221	3.13e-13	0.423826	0.278	0.162	3.38e-09	3	CG31522
hzg1	3.85e-13	0.52398	0.344	0.221	4.16e-09	3	hzg
Gpdh1	5.34e-13	0.503866	0.345	0.22	5.77e-09	3	Gpdh1
Hr4	5.91e-13	0.334446	0.427	0.278	6.39e-09	3	Hr4
CG2201	6.45e-13	0.548348	0.186	0.096	6.97e-09	3	CG2201
CG2818	1.5e-12	0.500093	0.156	0.076	1.62e-08	3	CG2818
ine1	1.6e-12	0.438304	0.343	0.216	1.73e-08	3	ine
CAH31	1.75e-12	0.463535	0.414	0.285	1.9e-08	3	CAH3
siz	1.82e-12	0.379213	0.532	0.385	1.97e-08	3	siz
fl(2)d	2.3e-12	0.525235	0.256	0.151	2.48e-08	3	fl(2)d
sick	2.32e-12	0.595599	0.286	0.18	2.51e-08	3	sick
IP3K2	2.57e-12	0.57783	0.403	0.286	2.77e-08	3	IP3K2
rut	3.52e-12	0.561339	0.291	0.183	3.81e-08	3	rut
Ptp52F1	3.79e-12	0.466336	0.453	0.321	4.1e-08	3	Ptp52F
grsm	3.98e-12	0.502772	0.173	0.089	4.31e-08	3	grsm
Dark	4.33e-12	0.527587	0.193	0.104	4.68e-08	3	Dark
dop	4.66e-12	0.512494	0.267	0.162	5.04e-08	3	dop
sdt1	6.32e-12	0.298551	0.622	0.47	6.84e-08	3	sdt
CG100771	7.12e-12	0.354759	0.535	0.386	7.7e-08	3	CG10077
CG83121	8.21e-12	0.479144	0.419	0.3	8.87e-08	3	CG8312
CG10086	9.8e-12	0.487216	0.116	0.052	1.06e-07	3	CG10086
dsd	1.08e-11	0.446368	0.396	0.268	1.17e-07	3	dsd
CG29301	1.09e-11	0.338415	0.747	0.634	1.18e-07	3	CG2930
Trpm1	1.61e-11	0.412012	0.377	0.254	1.74e-07	3	Trpm
p130CAS1	1.89e-11	0.394916	0.359	0.236	2.04e-07	3	p130CAS
RtcB	2.86e-11	0.52216	0.177	0.094	3.09e-07	3	RtcB
RhoGAP18B1	3.63e-11	0.344479	0.576	0.439	3.92e-07	3	RhoGAP18B
ACC	5.4e-11	0.484521	0.123	0.058	5.84e-07	3	ACC
Socs36E	7.17e-11	0.384512	0.337	0.219	7.76e-07	3	Socs36E
E23	7.61e-11	0.465456	0.249	0.15	8.23e-07	3	E23
AANAT1	7.91e-11	0.540716	0.222	0.132	8.56e-07	3	AANAT1
CG31635	1.03e-10	0.539598	0.287	0.187	1.11e-06	3	CG31635
tau	1.11e-10	0.453142	0.169	0.09	1.2e-06	3	tau
CG438001	1.31e-10	0.412749	0.155	0.08	1.42e-06	3	CG43800
CG1640	1.41e-10	0.440614	0.301	0.196	1.53e-06	3	CG1640
Diap1	1.41e-10	0.375383	0.548	0.411	1.53e-06	3	Diap1
CG413781	2.87e-10	0.318084	0.572	0.43	3.1e-06	3	CG41378
CG304601	3.29e-10	0.350396	0.468	0.334	3.56e-06	3	CG30460
CG80511	3.39e-10	0.519424	0.144	0.074	3.66e-06	3	CG8051
Dera	5.34e-10	0.467278	0.106	0.049	5.78e-06	3	Dera
mura	6.39e-10	0.375919	0.579	0.456	6.91e-06	3	mura
Mekk1	6.53e-10	0.401967	0.146	0.076	7.06e-06	3	Mekk1
Rm62	7.11e-10	0.383737	0.506	0.388	7.68e-06	3	Rm62
lap	7.99e-10	0.41263	0.275	0.175	8.64e-06	3	lap
tkv1	8.37e-10	0.287337	0.646	0.507	9.04e-06	3	tkv
CG32549	1.5e-09	0.428528	0.175	0.099	1.62e-05	3	CG32549
Rab32	1.56e-09	0.436549	0.24	0.15	1.68e-05	3	Rab32
ERR1	1.57e-09	0.454916	0.21	0.127	1.7e-05	3	ERR
Snoo1	2.1e-09	0.285799	0.439	0.31	2.27e-05	3	Snoo
Achl	2.13e-09	0.39255	0.173	0.096	2.3e-05	3	Achl
Hs6st1	2.64e-09	0.433652	0.238	0.15	2.86e-05	3	Hs6st
Tsp42Ec	3.33e-09	0.400082	0.116	0.057	3.6e-05	3	Tsp42Ec
GATAe1	3.62e-09	0.412107	0.17	0.096	3.91e-05	3	GATAe
mub	3.86e-09	0.298712	0.477	0.347	4.18e-05	3	mub
Gs2	5.25e-09	0.333716	0.195	0.115	5.67e-05	3	Gs2
CG304241	6.44e-09	0.405968	0.215	0.133	6.96e-05	3	CG30424
CG43693	6.83e-09	0.415809	0.122	0.062	7.39e-05	3	CG43693
CG13917	7.26e-09	0.424819	0.29	0.195	7.85e-05	3	CG13917
Cka	9.1e-09	0.454967	0.213	0.132	9.83e-05	3	Cka
IP3K1	1.31e-08	0.344734	0.478	0.359	0.000141497	3	IP3K1
Ugt36D1	1.41e-08	0.329414	0.249	0.158	0.000152494	3	Ugt36D1
CG15673	1.51e-08	0.341509	0.337	0.233	0.000163783	3	CG15673
Myo61F	1.55e-08	0.398608	0.26	0.171	0.000167483	3	Myo61F
kis	1.59e-08	0.331624	0.591	0.472	0.000172102	3	kis
Acsl1	1.66e-08	0.364409	0.43	0.321	0.000179388	3	Acsl
Sxl1	2.42e-08	0.277815	0.569	0.446	0.000261482	3	Sxl
CanA-14F	2.54e-08	0.295002	0.474	0.352	0.00027421	3	CanA-14F
glec	2.65e-08	0.382787	0.363	0.263	0.000286453	3	glec
bbc	3.05e-08	0.3945	0.251	0.165	0.000329842	3	bbc
Keap1	3.16e-08	0.370153	0.109	0.055	0.000341779	3	Keap1
crp	4.02e-08	0.459169	0.282	0.194	0.000435051	3	crp
Hex-A1	4.35e-08	0.314941	0.532	0.427	0.000470121	3	Hex-A
Oatp30B	4.41e-08	0.361919	0.188	0.114	0.000476728	3	Oatp30B
CG4238	4.54e-08	0.398518	0.101	0.05	0.000490656	3	CG4238
m-cup	4.8e-08	0.443183	0.109	0.056	0.000518473	3	m-cup
CG8036	5.33e-08	0.356948	0.156	0.089	0.000576119	3	CG8036
CG77661	5.42e-08	0.367369	0.175	0.105	0.000585641	3	CG7766
axo	5.96e-08	0.307467	0.116	0.061	0.000644369	3	axo
Irk21	6.1e-08	0.25002	0.674	0.56	0.000659112	3	Irk2
lbk	6.82e-08	0.338783	0.254	0.168	0.000737025	3	lbk
alt	7.07e-08	0.324423	0.417	0.31	0.000764686	3	alt
Dhc64C	7.71e-08	0.465079	0.221	0.144	0.000833702	3	Dhc64C
fry1	7.82e-08	0.348146	0.439	0.33	0.000844916	3	fry
cpo1	8.81e-08	0.257982	0.39	0.278	0.000952474	3	cpo
Cyp304a1	1.12e-07	0.326961	0.102	0.052	0.00121071	3	Cyp304a1
Reps	2.21e-07	0.370637	0.167	0.101	0.00239274	3	Reps
Tango11	2.72e-07	0.326528	0.278	0.191	0.00293643	3	Tango1
CG5455	2.9e-07	0.342173	0.167	0.102	0.00313047	3	CG5455
CG170651	3.13e-07	0.277074	0.377	0.275	0.00338388	3	CG17065
mino	4.48e-07	0.325208	0.113	0.062	0.00484725	3	mino
capu	4.71e-07	0.440382	0.104	0.055	0.00509711	3	capu
Lsd-2	5.38e-07	0.263784	0.312	0.223	0.00582013	3	Lsd-2
Mondo	5.44e-07	0.365195	0.184	0.117	0.00587625	3	Mondo
CG29261	5.51e-07	0.294886	0.198	0.127	0.00595262	3	CG2926
CG27651	6.36e-07	0.373741	0.181	0.114	0.0068719	3	CG2765
Pdcd4	6.6e-07	0.362675	0.314	0.225	0.00713196	3	Pdcd4
CG42724	1.1e-06	0.359097	0.142	0.085	0.0118987	3	CG42724
CG18745	1.33e-06	0.309927	0.102	0.055	0.0144046	3	CG18745
CG426721	1.53e-06	0.329243	0.244	0.167	0.0165822	3	CG42672
CG33056	1.86e-06	0.343288	0.104	0.057	0.0201349	3	CG33056
Paics	2.18e-06	0.340305	0.113	0.064	0.0235782	3	Paics
pdgy	2.39e-06	0.39932	0.153	0.096	0.0258683	3	pdgy
stas	2.54e-06	0.299311	0.311	0.225	0.0274871	3	stas
CG312111	2.89e-06	0.399381	0.162	0.103	0.0312653	3	CG31211
sug1	3.31e-06	0.429521	0.325	0.245	0.0357772	3	sug
Ubr3	3.73e-06	0.303859	0.173	0.111	0.0402724	3	Ubr3
crol	4.7e-06	0.284508	0.323	0.237	0.0508558	3	crol
haf1	5.16e-06	0.421363	0.135	0.083	0.055763	3	haf
CG48391	5.84e-06	0.253307	0.246	0.171	0.0630823	3	CG4839
Ocrl	6.05e-06	0.268409	0.122	0.072	0.0654445	3	Ocrl
flfl	6.53e-06	0.311968	0.186	0.124	0.0706046	3	flfl
Xe71	8.41e-06	0.281405	0.254	0.18	0.090961	3	Xe7
ASPP	9.12e-06	0.303877	0.127	0.077	0.098548	3	ASPP
CG3107	1.14e-05	0.331683	0.135	0.085	0.12304	3	CG3107
CG120541	1.91e-05	0.27898	0.206	0.143	0.206997	3	CG12054
CG176911	2.19e-05	0.317183	0.242	0.175	0.237152	3	CG17691
Src64B	2.21e-05	0.335964	0.289	0.216	0.239082	3	Src64B
yuri	2.32e-05	0.279803	0.228	0.161	0.251223	3	yuri
wnd	2.68e-05	0.304432	0.142	0.092	0.289667	3	wnd
CG3726	2.82e-05	0.316171	0.108	0.065	0.305023	3	CG3726
CG1271	0.000102064	0.288578	0.164	0.114	1	3	CG1271
MYPT-75D1	0.000117998	0.285731	0.242	0.179	1	3	MYPT-75D
Cnot4	0.000120456	0.252368	0.247	0.184	1	3	Cnot4
CG330801	0.000140574	0.282354	0.222	0.162	1	3	CG33080
rno	0.000156784	0.257334	0.153	0.105	1	3	rno
Cdk121	0.000228692	0.269849	0.133	0.089	1	3	Cdk12
CG426711	0.000297959	0.27821	0.441	0.37	1	3	CG42671
l(3)neo38	0.000341077	0.27182	0.227	0.171	1	3	l(3)neo38
CG5835	0.000361808	0.25394	0.116	0.076	1	3	CG5835
CG2841	0.00036375	0.294629	0.14	0.097	1	3	CG2841
Chd1	0.000551778	0.267011	0.157	0.112	1	3	Chd1
CG6191	0.000644341	0.26654	0.171	0.125	1	3	CG6191
BRWD3	0.000648486	0.298142	0.112	0.075	1	3	BRWD3
Synd	0.000687765	0.252792	0.217	0.165	1	3	Synd
Cf2	0.000893272	0.289659	0.131	0.092	1	3	Cf2
Ptx11	0.0010244	0.257299	0.117	0.081	1	3	Ptx1
CG39021	0.00121306	0.27279	0.11	0.076	1	3	CG3902
CG4452	0.00141246	0.278912	0.11	0.076	1	3	CG4452
Hacl	0.0041227	0.258295	0.11	0.079	1	3	Hacl
rols	1.04e-242	2.61729	0.601	0.117	1.13e-238	4	rols
kek5	2.42e-240	1.81438	0.962	0.613	2.61e-236	4	kek5
a1	6.3e-217	2.02675	0.84	0.324	6.81e-213	4	a
CG463851	1.69e-202	2.15043	0.88	0.455	1.83e-198	4	CG46385
Cht81	7.36e-201	1.07853	0.999	0.994	7.96e-197	4	Cht8
Hr41	2.69e-199	1.99712	0.721	0.233	2.91e-195	4	Hr4
Eip93F1	8.73e-198	1.15427	1	0.986	9.44e-194	4	Eip93F
jing1	3.42e-193	1.61303	0.954	0.594	3.7e-189	4	jing
Eip63E	2.44e-183	1.56566	0.941	0.606	2.64e-179	4	Eip63E
CG14244	3.67e-171	1.49343	0.957	0.783	3.97e-167	4	CG14244
LRP1	2.19e-170	1.7718	0.757	0.304	2.36e-166	4	LRP1
shot1	6.29e-162	1.09636	0.994	0.89	6.8e-158	4	shot
brat1	6.12e-161	1.58791	0.876	0.496	6.61e-157	4	brat
CG167911	5.46e-155	1.52138	0.919	0.643	5.9e-151	4	CG16791
Muc14A	2.24e-150	2.01039	0.831	0.478	2.43e-146	4	Muc14A
nub2	1.85e-148	1.27895	0.926	0.622	2e-144	4	nub
Chs21	2.78e-144	1.34184	0.898	0.589	3e-140	4	Chs2
Pli1	8.44e-136	1.30332	0.897	0.589	9.12e-132	4	Pli
gce	2.59e-135	1.71934	0.544	0.16	2.8e-131	4	gce
alpha-Man-Ia1	2.26e-132	1.25584	0.891	0.571	2.45e-128	4	alpha-Man-Ia
CG33144	1.01e-129	1.06153	0.927	0.627	1.09e-125	4	CG33144
mub1	2.1e-125	1.47373	0.709	0.311	2.27e-121	4	mub
CG17574	5.41e-123	1.55055	0.787	0.436	5.85e-119	4	CG17574
CG79971	3.91e-107	0.718422	0.999	0.984	4.23e-103	4	CG7997
CG42238	2.91e-106	1.23139	0.824	0.471	3.15e-102	4	CG42238
gom1	5.13e-103	1.53554	0.294	0.054	5.55e-99	4	gom
CG5953	8.3e-99	1.45606	0.568	0.217	8.98e-95	4	CG5953
CG6966	2.26e-95	1.25814	0.681	0.328	2.45e-91	4	CG6966
spen	8.43e-94	0.943101	0.908	0.679	9.11e-90	4	spen
Mob21	6.94e-91	0.938374	0.925	0.724	7.5e-87	4	Mob2
wb1	6.36e-90	1.07269	0.856	0.557	6.87e-86	4	wb
CG12698	1.67e-88	1.33107	0.272	0.052	1.81e-84	4	CG12698
CG10621	5.31e-88	1.48283	0.278	0.056	5.74e-84	4	CG10621
aop	4.58e-87	1.38738	0.442	0.145	4.95e-83	4	aop
msn1	5.78e-87	0.893754	0.912	0.708	6.25e-83	4	msn
CG78881	1.74e-86	1.27654	0.644	0.305	1.88e-82	4	CG7888
Efa6	3.03e-86	1.51506	0.459	0.162	3.28e-82	4	Efa6
Sdc	6.04e-85	1.00071	0.869	0.608	6.53e-81	4	Sdc
Cirl	1.8e-83	0.960517	0.887	0.662	1.95e-79	4	Cirl
Hipk1	7.37e-82	1.12248	0.711	0.393	7.97e-78	4	Hipk
CanA-14F1	2.84e-81	1.23173	0.647	0.326	3.07e-77	4	CanA-14F
EcR1	7.41e-79	0.863896	0.904	0.701	8.01e-75	4	EcR
CG11570	8.57e-78	1.35606	0.752	0.514	9.26e-74	4	CG11570
Sulf1	4.9e-76	1.35375	0.314	0.082	5.3e-72	4	Sulf1
CG51511	6.25e-76	1.11881	0.812	0.563	6.76e-72	4	CG5151
btsz	1.93e-73	1.33074	0.428	0.153	2.09e-69	4	btsz
LRR1	8.12e-73	1.06023	0.715	0.408	8.78e-69	4	LRR
Fatp3	1.08e-72	1.29317	0.296	0.075	1.17e-68	4	Fatp3
cic	1.18e-69	1.23167	0.526	0.235	1.28e-65	4	cic
E231	3.9e-69	1.29253	0.385	0.129	4.21e-65	4	E23
FER2	8.88e-69	0.930505	0.837	0.576	9.6e-65	4	FER
spri2	2.01e-67	0.689914	0.962	0.841	2.17e-63	4	spri
Pgant9	2.44e-65	1.19923	0.365	0.12	2.64e-61	4	Pgant9
hdc	9.89e-61	0.690282	0.932	0.785	1.07e-56	4	hdc
rut1	2.94e-59	1.16274	0.417	0.163	3.18e-55	4	rut
CG6763	8.06e-59	1.53969	0.501	0.249	8.71e-55	4	CG6763
Rh50	3.53e-58	1.14223	0.132	0.018	3.82e-54	4	Rh50
fng	2.06e-57	1.10575	0.319	0.103	2.22e-53	4	fng
caps	1.44e-56	0.48459	0.893	0.703	1.55e-52	4	caps
CG13581	2.17e-55	1.10497	0.361	0.133	2.34e-51	4	CG1358
Dad	3.49e-55	1.21028	0.243	0.066	3.77e-51	4	Dad
inaE1	9.25e-55	1.07366	0.522	0.257	1e-50	4	inaE
luna	2.14e-54	0.859949	0.625	0.34	2.31e-50	4	luna
CG42668	1.66e-53	1.24003	0.363	0.141	1.8e-49	4	CG42668
mnb	1e-52	1.06271	0.576	0.318	1.08e-48	4	mnb
shep	9.18e-52	0.77578	0.76	0.506	9.93e-48	4	shep
AANAT11	3.63e-51	1.13874	0.324	0.116	3.93e-47	4	AANAT1
CG43658	2.68e-50	0.902526	0.629	0.375	2.9e-46	4	CG43658
mura1	1.45e-48	0.870938	0.685	0.44	1.56e-44	4	mura
cwo1	1.62e-48	0.990332	0.55	0.293	1.75e-44	4	cwo
apt	3.08e-48	1.09259	0.199	0.051	3.33e-44	4	apt
sbb	5e-48	1.15856	0.516	0.276	5.4e-44	4	sbb
red	5.81e-48	1.06573	0.318	0.116	6.28e-44	4	red
CG43294	1.07e-47	1.11499	0.495	0.252	1.15e-43	4	CG43294
tau1	1.85e-47	1.06329	0.251	0.077	2e-43	4	tau
antr	7.3e-47	0.931302	0.123	0.019	7.89e-43	4	antr
cv-c2	8.15e-47	0.674979	0.827	0.606	8.81e-43	4	cv-c
Eip75B1	1.31e-46	0.715233	0.947	0.88	1.42e-42	4	Eip75B
dsd1	4.97e-44	0.946048	0.495	0.253	5.37e-40	4	dsd
cac	1.56e-43	1.53337	0.501	0.281	1.68e-39	4	cac
Buffy	6.5e-42	1.07275	0.35	0.15	7.03e-38	4	Buffy
PRAS401	1.17e-41	1.0042	0.271	0.096	1.26e-37	4	PRAS40
kek6	3.75e-41	0.854877	0.159	0.037	4.06e-37	4	kek6
RhoGAP19D1	6.74e-41	0.691707	0.717	0.472	7.28e-37	4	RhoGAP19D
CG18507	7.27e-41	0.929338	0.444	0.218	7.86e-37	4	CG18507
nkd1	8.36e-40	0.727337	0.685	0.443	9.04e-36	4	nkd
Pits	2.82e-39	0.906267	0.484	0.258	3.05e-35	4	Pits
Wdr62	4.86e-39	0.583996	0.746	0.52	5.25e-35	4	Wdr62
prage	8.89e-39	0.634703	0.654	0.414	9.61e-35	4	prage
jvl	1.6e-38	0.651871	0.756	0.54	1.73e-34	4	jvl
KrT95D	1.68e-36	0.762625	0.554	0.322	1.82e-32	4	KrT95D
IP3K21	3.46e-36	1.06732	0.481	0.274	3.74e-32	4	IP3K2
Smr1	1.63e-35	0.660448	0.728	0.523	1.76e-31	4	Smr
gol	3.58e-35	0.84863	0.305	0.126	3.87e-31	4	gol
tou	4.09e-35	0.970085	0.358	0.168	4.43e-31	4	tou
Fhos1	6.24e-34	0.878864	0.411	0.218	6.75e-30	4	Fhos
Src64B1	1.21e-33	0.947456	0.393	0.2	1.3e-29	4	Src64B
MESR3	1.77e-33	0.861571	0.332	0.148	1.91e-29	4	MESR3
Ppa1	2.06e-33	0.848119	0.413	0.214	2.23e-29	4	Ppa
CG331811	2.14e-32	0.428753	0.954	0.876	2.32e-28	4	CG33181
Theg1	4.41e-32	0.840445	0.159	0.046	4.77e-28	4	Theg
CG131011	4.85e-32	0.836705	0.333	0.153	5.25e-28	4	CG13101
bun	1.1e-31	0.467323	0.914	0.829	1.19e-27	4	bun
CG139171	1.43e-31	0.815898	0.371	0.183	1.55e-27	4	CG13917
MFS12	5.05e-31	0.820535	0.116	0.027	5.46e-27	4	MFS12
pasha	5.38e-31	0.812365	0.156	0.046	5.81e-27	4	pasha
bib1	1.13e-30	0.897928	0.278	0.118	1.22e-26	4	bib
jim	1.95e-30	0.780701	0.445	0.251	2.11e-26	4	jim
raw	3.1e-30	0.67977	0.654	0.461	3.35e-26	4	raw
CG37641	1.24e-29	0.832314	0.432	0.238	1.34e-25	4	CG3764
CG91712	1.52e-29	0.766157	0.576	0.385	1.65e-25	4	CG9171
InR	1.19e-28	0.733324	0.363	0.181	1.28e-24	4	InR
raskol	2.9e-28	0.769434	0.423	0.237	3.14e-24	4	raskol
CG141961	8.88e-28	0.723168	0.421	0.228	9.6e-24	4	CG14196
nuf1	9.64e-28	0.539908	0.799	0.633	1.04e-23	4	nuf
CG3638	1.26e-27	0.72292	0.446	0.252	1.36e-23	4	CG3638
mew	1.35e-27	0.774625	0.524	0.342	1.46e-23	4	mew
dally	3.03e-27	0.790823	0.551	0.359	3.27e-23	4	dally
drl1	3.82e-27	0.772251	0.195	0.072	4.13e-23	4	drl
CG15653	4.36e-27	0.759348	0.137	0.04	4.72e-23	4	CG15653
CrebA1	7.31e-27	0.841433	0.399	0.225	7.9e-23	4	CrebA
shg	9.48e-27	0.730392	0.474	0.289	1.02e-22	4	shg
Meltrin1	1.3e-26	0.65531	0.515	0.324	1.4e-22	4	Meltrin
Pde91	1.99e-26	0.561258	0.636	0.427	2.16e-22	4	Pde9
l(1)G0196	5.79e-26	0.898052	0.3	0.147	6.26e-22	4	l(1)G0196
Oatp74D1	6.29e-26	0.627566	0.619	0.436	6.8e-22	4	Oatp74D
CG4629	8.3e-26	0.84632	0.156	0.052	8.98e-22	4	CG4629
PGRP-LC	1.79e-25	0.669891	0.441	0.256	1.94e-21	4	PGRP-LC
Stat92E	4.32e-25	0.824636	0.388	0.22	4.67e-21	4	Stat92E
Shrm1	1.28e-24	0.74783	0.529	0.345	1.38e-20	4	Shrm
kis1	2.49e-24	0.547996	0.656	0.462	2.69e-20	4	kis
tara1	3.47e-24	0.71852	0.442	0.271	3.76e-20	4	tara
Fst	3.53e-24	0.719702	0.183	0.069	3.82e-20	4	Fst
Rip11	8.23e-24	0.83697	0.311	0.161	8.9e-20	4	Rip11
Xrp1	8.69e-24	0.692044	0.498	0.326	9.39e-20	4	Xrp1
CG178341	1.56e-23	0.649885	0.502	0.321	1.68e-19	4	CG17834
bbc1	9.42e-23	0.765376	0.303	0.157	1.02e-18	4	bbc
p130CAS2	2.51e-22	0.747148	0.396	0.231	2.71e-18	4	p130CAS
Debcl	3.44e-22	0.766023	0.137	0.046	3.72e-18	4	Debcl
Sik3	5.59e-22	0.731105	0.271	0.133	6.04e-18	4	Sik3
kuz	6.13e-22	0.556133	0.575	0.389	6.63e-18	4	kuz
PGRP-LA	3.16e-21	0.700179	0.294	0.153	3.41e-17	4	PGRP-LA
nej	6.25e-21	0.660073	0.43	0.264	6.76e-17	4	nej
Hsp27	9.28e-21	0.824757	0.563	0.418	1e-16	4	Hsp27
pyr	2.01e-20	0.649308	0.264	0.13	2.17e-16	4	pyr
tkv2	2.29e-20	0.555662	0.675	0.502	2.48e-16	4	tkv
CG6701	3.58e-20	0.619473	0.439	0.282	3.87e-16	4	CG6701
fog1	1.29e-19	0.563275	0.618	0.447	1.4e-15	4	fog
Lrch	1.35e-19	0.723468	0.245	0.121	1.46e-15	4	Lrch
Trpm2	1.35e-19	0.656111	0.404	0.25	1.46e-15	4	Trpm
ome	2.07e-19	0.705131	0.272	0.142	2.24e-15	4	ome
bif1	4.52e-19	0.568221	0.559	0.4	4.89e-15	4	bif
Oatp30B1	5.87e-19	0.684433	0.226	0.109	6.35e-15	4	Oatp30B
par-12	6.61e-19	0.373136	0.826	0.678	7.14e-15	4	par-1
CG25561	9.28e-19	0.517483	0.497	0.326	1e-14	4	CG2556
Pgant52	3.5e-18	0.545417	0.517	0.359	3.79e-14	4	Pgant5
Ack-like	3.61e-18	0.647301	0.273	0.146	3.91e-14	4	Ack-like
bves	5.9e-18	0.732647	0.232	0.115	6.38e-14	4	bves
Plp	8.43e-18	0.556793	0.517	0.36	9.11e-14	4	Plp
CG120751	1.37e-17	0.639272	0.218	0.106	1.48e-13	4	CG12075
CG100772	2.41e-17	0.520912	0.541	0.385	2.61e-13	4	CG10077
CG33298	2.97e-17	0.598836	0.319	0.184	3.21e-13	4	CG33298
SPoCk1	3.3e-17	0.692075	0.328	0.196	3.57e-13	4	SPoCk
CG33229	4.83e-17	0.43452	0.591	0.426	5.23e-13	4	CG33229
CG171671	5.53e-17	0.627213	0.17	0.075	5.98e-13	4	CG17167
MYPT-75D2	1.04e-16	0.635762	0.298	0.171	1.13e-12	4	MYPT-75D
CG31145	2.16e-16	0.577017	0.301	0.171	2.34e-12	4	CG31145
Pde111	2.91e-16	0.449128	0.616	0.475	3.15e-12	4	Pde11
CG146421	5.6e-16	0.647952	0.258	0.142	6.05e-12	4	CG14642
mthl1	5.78e-16	0.581644	0.325	0.191	6.25e-12	4	mthl1
CG327951	1.22e-15	0.568102	0.278	0.154	1.32e-11	4	CG32795
crol1	1.26e-15	0.58433	0.363	0.231	1.36e-11	4	crol
l(1)G0289	1.44e-15	0.51611	0.527	0.379	1.55e-11	4	l(1)G0289
exex	1.63e-15	0.577257	0.13	0.052	1.76e-11	4	exex
vri1	1.76e-15	0.590442	0.367	0.232	1.91e-11	4	vri
Pdk11	1.95e-15	0.49535	0.438	0.29	2.11e-11	4	Pdk1
chrb	1.97e-15	0.567666	0.587	0.445	2.13e-11	4	chrb
MESK21	2.13e-15	0.48392	0.584	0.434	2.31e-11	4	MESK2
sm1	2.48e-15	0.507306	0.457	0.314	2.68e-11	4	sm
kon	3.85e-15	0.582289	0.233	0.122	4.16e-11	4	kon
GEFmeso2	7.84e-15	0.347647	0.637	0.476	8.48e-11	4	GEFmeso
bru21	8.13e-15	0.463253	0.614	0.454	8.79e-11	4	bru2
eIF4EHP	1.44e-14	0.566741	0.399	0.267	1.55e-10	4	eIF4EHP
Cyp6v11	3.87e-14	0.597009	0.188	0.095	4.18e-10	4	Cyp6v1
Tis111	3.91e-14	0.431334	0.533	0.391	4.22e-10	4	Tis11
CG7627	4.13e-14	0.647359	0.218	0.117	4.46e-10	4	CG7627
Mmp1	4.21e-14	0.278622	0.695	0.555	4.55e-10	4	Mmp1
lap1	6e-14	0.582492	0.289	0.173	6.49e-10	4	lap
Ac13E1	2.24e-13	0.45373	0.476	0.337	2.42e-09	4	Ac13E
SLC22A1	3.24e-13	0.434811	0.456	0.312	3.51e-09	4	SLC22A
Lerp	3.29e-13	0.553017	0.223	0.124	3.55e-09	4	Lerp
loco	3.68e-13	0.569616	0.276	0.167	3.97e-09	4	loco
Diap11	4.11e-13	0.44529	0.537	0.413	4.44e-09	4	Diap1
simj	9.12e-13	0.442697	0.225	0.123	9.86e-09	4	simj
ZnT41F	1.23e-12	0.487562	0.176	0.088	1.33e-08	4	ZnT41F
Dmtn	1.72e-12	0.511723	0.254	0.148	1.86e-08	4	Dmtn
CG156731	1.77e-12	0.614012	0.344	0.232	1.92e-08	4	CG15673
Eb1	1.81e-12	0.555167	0.312	0.199	1.96e-08	4	Eb1
CG11051	2.08e-12	0.469506	0.155	0.075	2.24e-08	4	CG1105
sfl	2.31e-12	0.478008	0.219	0.121	2.5e-08	4	sfl
gpp	2.95e-12	0.421521	0.335	0.212	3.19e-08	4	gpp
lilli1	3.77e-12	0.355065	0.563	0.422	4.08e-08	4	lilli
Roc2	3.82e-12	0.530678	0.18	0.094	4.13e-08	4	Roc2
tay	4.21e-12	0.490561	0.287	0.178	4.55e-08	4	tay
CG129911	4.26e-12	0.589703	0.24	0.141	4.61e-08	4	CG12991
CG310751	4.69e-12	0.55871	0.25	0.148	5.07e-08	4	CG31075
MFS172	5.93e-12	0.37147	0.658	0.542	6.41e-08	4	MFS17
path1	5.95e-12	0.553723	0.332	0.217	6.44e-08	4	path
Myd88	6.6e-12	0.472583	0.35	0.234	7.13e-08	4	Myd88
hiw	6.82e-12	0.533307	0.103	0.043	7.37e-08	4	hiw
ex1	7.04e-12	0.555451	0.226	0.13	7.61e-08	4	ex
bark1	8.3e-12	0.493842	0.336	0.221	8.97e-08	4	bark
CG61451	9.03e-12	0.576096	0.195	0.107	9.76e-08	4	CG6145
numb1	1.12e-11	0.480016	0.342	0.226	1.21e-07	4	numb
NFAT1	1.31e-11	0.376592	0.573	0.452	1.42e-07	4	NFAT
Cad86C1	1.7e-11	0.584682	0.248	0.151	1.83e-07	4	Cad86C
wts	4.12e-11	0.451116	0.261	0.16	4.46e-07	4	wts
zfh2	4.62e-11	0.350809	0.29	0.182	4.99e-07	4	zfh2
lbk1	5.14e-11	0.518613	0.268	0.166	5.55e-07	4	lbk
Cnot41	5.58e-11	0.510986	0.279	0.179	6.03e-07	4	Cnot4
Gfat1	5.75e-11	0.370907	0.184	0.1	6.22e-07	4	Gfat1
Gdap2	1.24e-10	0.426249	0.462	0.341	1.34e-06	4	Gdap2
Tet1	1.81e-10	0.361287	0.706	0.605	1.96e-06	4	Tet
CG436931	2.02e-10	0.458873	0.127	0.061	2.19e-06	4	CG43693
CG8483	2.25e-10	0.549951	0.105	0.047	2.43e-06	4	CG8483
fkh	2.33e-10	0.477229	0.28	0.181	2.52e-06	4	fkh
wnd1	2.37e-10	0.505866	0.165	0.089	2.56e-06	4	wnd
CASK	2.43e-10	0.466449	0.285	0.185	2.62e-06	4	CASK
Indy1	2.66e-10	0.465676	0.395	0.286	2.87e-06	4	Indy
Psc	2.74e-10	0.509816	0.155	0.082	2.96e-06	4	Psc
skd	2.86e-10	0.496353	0.283	0.186	3.09e-06	4	skd
shn	2.9e-10	0.327978	0.338	0.225	3.14e-06	4	shn
puc1	3.99e-10	0.380638	0.547	0.424	4.32e-06	4	puc
CrebB	4e-10	0.475997	0.233	0.143	4.32e-06	4	CrebB
siz1	6.48e-10	0.34009	0.513	0.388	7.01e-06	4	siz
Lpin1	7.15e-10	0.385146	0.47	0.348	7.73e-06	4	Lpin
l(3)neo381	9.9e-10	0.419308	0.262	0.165	1.07e-05	4	l(3)neo38
Fatp11	1.1e-09	0.3809	0.388	0.272	1.19e-05	4	Fatp1
tweek	1.17e-09	0.404935	0.384	0.276	1.27e-05	4	tweek
CG413782	1.24e-09	0.355275	0.55	0.433	1.34e-05	4	CG41378
CG300691	1.46e-09	0.384588	0.413	0.298	1.58e-05	4	CG30069
CG177162	1.54e-09	0.364836	0.225	0.135	1.66e-05	4	CG17716
oys	2.61e-09	0.376396	0.424	0.309	2.82e-05	4	oys
alt1	2.93e-09	0.375812	0.421	0.31	3.17e-05	4	alt
Atg1	3.33e-09	0.410932	0.222	0.138	3.6e-05	4	Atg1
stx	4.79e-09	0.497147	0.197	0.118	5.18e-05	4	stx
Gmap1	4.89e-09	0.392151	0.36	0.25	5.29e-05	4	Gmap
Pak	5.16e-09	0.451458	0.198	0.119	5.58e-05	4	Pak
CG15547	5.63e-09	0.43816	0.131	0.069	6.09e-05	4	CG15547
pod1	5.73e-09	0.458231	0.219	0.137	6.2e-05	4	pod1
Nepl12	5.88e-09	0.4105	0.258	0.167	6.36e-05	4	Nepl12
htt	5.96e-09	0.46689	0.137	0.073	6.44e-05	4	htt
Xe72	6.03e-09	0.48161	0.269	0.178	6.52e-05	4	Xe7
ths	7e-09	0.437646	0.112	0.055	7.56e-05	4	ths
glec1	8.6e-09	0.440623	0.363	0.263	9.29e-05	4	glec
CG9003	1.21e-08	0.36739	0.45	0.344	0.000130287	4	CG9003
CG42709	1.26e-08	0.478625	0.148	0.082	0.000135748	4	CG42709
TyrR	1.32e-08	0.631881	0.127	0.068	0.000143064	4	TyrR
Mrtf	1.36e-08	0.488326	0.183	0.11	0.000146706	4	Mrtf
Su(dx)1	1.65e-08	0.454495	0.278	0.19	0.000178531	4	Su(dx)
CG42381	1.81e-08	0.444329	0.102	0.05	0.000195303	4	CG4238
Ttd14	1.93e-08	0.514436	0.12	0.063	0.00020832	4	Ttd14
CG4080	2.28e-08	0.349624	0.395	0.292	0.000246264	4	CG4080
CG61261	2.35e-08	0.373092	0.41	0.303	0.000254228	4	CG6126
promL	2.56e-08	0.306439	0.57	0.456	0.000277231	4	promL
Mec2	3.56e-08	0.382344	0.291	0.2	0.000384884	4	Mec2
PLCXD	3.81e-08	0.425331	0.158	0.09	0.000412281	4	PLCXD
kibra	3.87e-08	0.469155	0.342	0.25	0.00041785	4	kibra
mthl10	4.11e-08	0.410698	0.142	0.08	0.000444052	4	mthl10
HnRNP-K	4.73e-08	0.400453	0.139	0.078	0.000510993	4	HnRNP-K
Snp1	4.99e-08	0.277543	0.594	0.487	0.000539331	4	Snp
Cln7	5.07e-08	0.435415	0.165	0.098	0.000548119	4	Cln7
CG17124	5.44e-08	0.411285	0.227	0.148	0.000588124	4	CG17124
CG12065	6.43e-08	0.332759	0.29	0.196	0.000695267	4	CG12065
Mondo1	6.72e-08	0.399213	0.188	0.116	0.000726432	4	Mondo
Synd1	7.3e-08	0.472966	0.24	0.162	0.000789462	4	Synd
CG304562	7.37e-08	0.384838	0.399	0.301	0.000796486	4	CG30456
l(3)80Fg1	9.64e-08	0.267477	0.614	0.508	0.00104194	4	l(3)80Fg
bowl	9.7e-08	0.273362	0.148	0.085	0.00104868	4	bowl
Alp12	9.93e-08	0.37671	0.119	0.063	0.00107343	4	Alp12
Snx27	1.05e-07	0.372379	0.17	0.102	0.00113906	4	Snx27
Tlk2	1.24e-07	0.291057	0.551	0.437	0.00133636	4	Tlk
CG17754	1.37e-07	0.295264	0.497	0.387	0.00147907	4	CG17754
dpr9	1.4e-07	0.554969	0.135	0.078	0.00151537	4	dpr9
Ptpmeg	1.7e-07	0.367437	0.103	0.053	0.00183389	4	Ptpmeg
Dark1	2.24e-07	0.373015	0.174	0.107	0.00241707	4	Dark
CG1139	2.64e-07	0.393171	0.11	0.058	0.0028583	4	CG1139
CG28181	3.12e-07	0.363249	0.137	0.079	0.00337082	4	CG2818
CG68911	3.33e-07	0.362687	0.371	0.28	0.00360063	4	CG6891
sigmar	4.19e-07	0.396928	0.213	0.141	0.00453431	4	sigmar
Dyb	4.27e-07	0.323602	0.149	0.089	0.00461693	4	Dyb
CG15706	4.38e-07	0.45711	0.112	0.061	0.00473675	4	CG15706
PhKgamma	4.53e-07	0.326887	0.276	0.192	0.00490151	4	PhKgamma
CG83122	4.88e-07	0.326761	0.397	0.303	0.00527302	4	CG8312
rau	5.13e-07	0.520421	0.185	0.12	0.00554733	4	rau
Galphaf1	5.5e-07	0.325634	0.271	0.187	0.00595096	4	Galphaf
sowah1	7.06e-07	0.36044	0.255	0.177	0.00763034	4	sowah
Aps	7.28e-07	0.336107	0.227	0.153	0.00786632	4	Aps
sd1	7.79e-07	0.374648	0.333	0.247	0.0084257	4	sd
ckn2	7.98e-07	0.353406	0.339	0.251	0.00862319	4	ckn
hang	8.35e-07	0.389232	0.212	0.142	0.00902541	4	hang
CG42524	8.5e-07	0.3851	0.1	0.054	0.00918905	4	CG42524
CG104671	8.6e-07	0.375973	0.251	0.177	0.00929407	4	CG10467
CG304242	8.99e-07	0.386322	0.204	0.135	0.00971677	4	CG30424
Gprk12	9.28e-07	0.32246	0.445	0.355	0.010036	4	Gprk1
CG61911	1.05e-06	0.362097	0.188	0.122	0.0113373	4	CG6191
GramD1B	1.09e-06	0.339546	0.209	0.138	0.0118265	4	GramD1B
CG22011	1.11e-06	0.420342	0.16	0.1	0.0119886	4	CG2201
Hr391	1.11e-06	0.27136	0.417	0.327	0.012028	4	Hr39
scyl	1.23e-06	0.254461	0.757	0.682	0.013274	4	scyl
coro1	1.23e-06	0.333722	0.418	0.335	0.0133461	4	coro
CG14200	1.53e-06	0.414273	0.12	0.07	0.0164913	4	CG14200
RhoGEF2	1.54e-06	0.363952	0.357	0.272	0.016632	4	RhoGEF2
CG326871	2.13e-06	0.406866	0.145	0.089	0.0230078	4	CG32687
crp1	2.17e-06	0.344122	0.272	0.196	0.0234626	4	crp
Dyrk3	2.46e-06	0.306108	0.285	0.206	0.0266456	4	Dyrk3
Mad	3.1e-06	0.358567	0.191	0.126	0.0334621	4	Mad
peb	3.41e-06	0.276594	0.225	0.153	0.0368593	4	peb
sug2	3.71e-06	0.371082	0.324	0.245	0.0400602	4	sug
CG43736	3.79e-06	0.42885	0.247	0.178	0.0410017	4	CG43736
lig	4.12e-06	0.359528	0.187	0.125	0.0444981	4	lig
Hmt4-20	4.28e-06	0.391423	0.151	0.096	0.0462293	4	Hmt4-20
plum	4.42e-06	0.376262	0.162	0.104	0.0477828	4	plum
CAH32	4.46e-06	0.289919	0.377	0.291	0.0481643	4	CAH3
Rgk1	4.68e-06	0.449761	0.172	0.114	0.0505473	4	Rgk1
ATP8A	5.27e-06	0.290257	0.404	0.314	0.0569991	4	ATP8A
dop1	6.3e-06	0.359373	0.234	0.167	0.0681204	4	dop
CG47971	7.67e-06	0.276144	0.149	0.094	0.0828875	4	CG4797
CenG1A	8.03e-06	0.267227	0.275	0.2	0.0868064	4	CenG1A
Camta	8.53e-06	0.35439	0.141	0.088	0.0921767	4	Camta
be	8.61e-06	0.29001	0.167	0.108	0.0930316	4	be
CtBP	9.08e-06	0.254123	0.406	0.324	0.098177	4	CtBP
egh	1.07e-05	0.327774	0.385	0.306	0.115263	4	egh
CG86681	1.09e-05	0.273551	0.446	0.36	0.11782	4	CG8668
Egfr	1.26e-05	0.321455	0.208	0.144	0.136358	4	Egfr
CG58351	1.29e-05	0.347399	0.123	0.075	0.139138	4	CG5835
Ae2	1.45e-05	0.37763	0.141	0.09	0.156981	4	Ae2
tna	1.51e-05	0.314815	0.252	0.182	0.163382	4	tna
Mekk11	1.55e-05	0.341346	0.128	0.079	0.167888	4	Mekk1
Trim9	1.6e-05	0.393712	0.149	0.097	0.172712	4	Trim9
Pdcd41	1.64e-05	0.259759	0.304	0.226	0.177597	4	Pdcd4
fzr1	1.67e-05	0.309691	0.29	0.214	0.180383	4	fzr
CG38291	1.97e-05	0.297127	0.286	0.214	0.212452	4	CG3829
Pdk2	2.42e-05	0.297119	0.399	0.317	0.26149	4	Pdk
DIP11	2.47e-05	0.256323	0.301	0.228	0.266823	4	DIP1
Trxr-1	2.49e-05	0.483165	0.176	0.123	0.268969	4	Trxr-1
Mitf1	2.9e-05	0.251895	0.397	0.312	0.313577	4	Mitf
rdgB	2.92e-05	0.427557	0.12	0.075	0.315781	4	rdgB
dco	3.04e-05	0.407157	0.141	0.093	0.32861	4	dco
scb	3.6e-05	0.272695	0.265	0.195	0.389564	4	scb
drongo	3.85e-05	0.282271	0.324	0.25	0.41655	4	drongo
wcy	4.43e-05	0.332377	0.144	0.094	0.478562	4	wcy
Tango9	4.48e-05	0.333509	0.194	0.137	0.484439	4	Tango9
Ptx12	4.77e-05	0.368394	0.124	0.08	0.515353	4	Ptx1
CG304602	5.74e-05	0.262209	0.42	0.342	0.620344	4	CG30460
vap	6.02e-05	0.286473	0.112	0.069	0.650547	4	vap
bin3	6.81e-05	0.341527	0.211	0.153	0.736473	4	bin3
Csk	6.86e-05	0.311055	0.236	0.174	0.741469	4	Csk
Mnt1	9.04e-05	0.312747	0.365	0.297	0.977095	4	Mnt
Graf	0.000129244	0.325689	0.16	0.111	1	4	Graf
Adar	0.000138084	0.260205	0.146	0.099	1	4	Adar
E2f11	0.000166453	0.269545	0.219	0.162	1	4	E2f1
MsrA	0.000169035	0.317652	0.103	0.065	1	4	MsrA
c11.1	0.00017183	0.276273	0.105	0.066	1	4	c11.1
Fmr1	0.000177192	0.308576	0.116	0.075	1	4	Fmr1
NAT1	0.000225457	0.256629	0.446	0.372	1	4	NAT1
Tango5	0.000306313	0.288851	0.162	0.114	1	4	Tango5
Fak	0.000316328	0.336071	0.105	0.068	1	4	Fak
CG30026	0.00032564	0.29043	0.103	0.066	1	4	CG30026
Dcr-2	0.000353114	0.253173	0.159	0.111	1	4	Dcr-2
Cat	0.000404107	0.273875	0.255	0.198	1	4	Cat
sws	0.000419144	0.314446	0.127	0.087	1	4	sws
C3G	0.000445385	0.313488	0.112	0.074	1	4	C3G
ttv	0.000489378	0.271609	0.144	0.1	1	4	ttv
CG132521	0.000555129	0.304073	0.262	0.208	1	4	CG13252
grsm1	0.000626858	0.251751	0.137	0.095	1	4	grsm
Reps1	0.00075326	0.271053	0.146	0.105	1	4	Reps
Eph	0.000930128	0.259566	0.208	0.159	1	4	Eph
w1	0.000990611	0.425364	0.113	0.078	1	4	w
Pi3K68D	0.00107561	0.31389	0.137	0.097	1	4	Pi3K68D
CG11899	0.00112027	0.265935	0.22	0.171	1	4	CG11899
CycT	0.00121032	0.256454	0.248	0.197	1	4	CycT
mfas	0.00133524	0.293714	0.181	0.137	1	4	mfas
CG9044	0.00153633	0.253936	0.17	0.128	1	4	CG9044
G9a	0.00188732	0.264531	0.159	0.119	1	4	G9a
Hel89B	0.00193132	0.319321	0.112	0.078	1	4	Hel89B
CG42748	0.00199162	0.272509	0.229	0.183	1	4	CG42748
mod(mdg4)	0.00252443	0.274476	0.145	0.108	1	4	mod(mdg4)
Cul3	0.00258816	0.277129	0.128	0.093	1	4	Cul3
csw	0.00263515	0.254023	0.219	0.174	1	4	csw
Atet	0.00290823	0.252639	0.201	0.157	1	4	Atet
Hacl1	0.00299728	0.27727	0.112	0.079	1	4	Hacl
spg	0.00342431	0.270161	0.106	0.075	1	4	spg
CG133211	0.00348846	0.310091	0.396	0.35	1	4	CG13321
nonA	0.0036662	0.265728	0.151	0.114	1	4	nonA
CG14435	0.00478621	0.270773	0.139	0.105	1	4	CG14435
betaTub60D	0.00929381	0.309367	0.149	0.116	1	4	betaTub60D
dpy	0	4.68411	0.871	0.079	0	5	dpy
ds	6.48e-247	2.8399	0.473	0.02	7.01e-243	5	ds
RhoGEF64C	1.41e-234	3.58906	0.522	0.029	1.52e-230	5	RhoGEF64C
Ets98B	9.44e-153	1.90366	0.249	0.008	1.02e-148	5	Ets98B
grh	1.3e-134	2.08926	0.323	0.019	1.41e-130	5	grh
qsm	3.93e-130	2.42331	0.338	0.023	4.25e-126	5	qsm
tup	4e-125	2.18762	0.274	0.014	4.32e-121	5	tup
CG32694	2.37e-117	2.24586	0.259	0.014	2.57e-113	5	CG32694
CG33978	4.56e-113	2.27205	0.458	0.053	4.93e-109	5	CG33978
CG33970	1.19e-109	3.10971	0.448	0.054	1.28e-105	5	CG33970
jbug	3.96e-104	2.76312	0.423	0.05	4.28e-100	5	jbug
Cht7	8.15e-98	2.1958	0.368	0.039	8.81e-94	5	Cht7
pio	2.95e-96	2.22554	0.398	0.047	3.19e-92	5	pio
Poxm	4.79e-96	1.65812	0.159	0.005	5.18e-92	5	Poxm
CG12814	1.32e-92	2.29215	0.328	0.033	1.42e-88	5	CG12814
scro	1.22e-91	2.54753	0.279	0.023	1.32e-87	5	scro
nahoda	3.79e-90	1.60721	0.194	0.01	4.1e-86	5	nahoda
ab	6.44e-87	2.64458	0.303	0.03	6.96e-83	5	ab
ovo	1.03e-86	1.58773	0.219	0.014	1.12e-82	5	ovo
sona	1.43e-86	1.8488	0.209	0.012	1.54e-82	5	sona
Vmat	6.5e-86	1.8842	0.179	0.008	7.02e-82	5	Vmat
snu	2.88e-83	2.46762	0.323	0.036	3.11e-79	5	snu
CG32645	4.19e-83	1.93487	0.219	0.015	4.53e-79	5	CG32645
sas	1.01e-82	1.64098	0.249	0.019	1.09e-78	5	sas
CG5973	1.4e-80	2.60757	0.453	0.077	1.51e-76	5	CG5973
kkv	6.67e-79	1.44276	0.204	0.013	7.21e-75	5	kkv
CG10936	5e-78	2.00359	0.184	0.011	5.4e-74	5	CG10936
Cht6	1.48e-73	1.88747	0.269	0.027	1.6e-69	5	Cht6
CG12268	4.03e-73	1.79228	0.189	0.012	4.36e-69	5	CG12268
pot	4.76e-73	1.20211	0.189	0.012	5.14e-69	5	pot
mgl2	1.28e-72	2.31368	0.721	0.231	1.38e-68	5	mgl
CG11147	1.59e-72	2.39964	0.398	0.064	1.72e-68	5	CG11147
dsb	2.76e-71	1.90952	0.144	0.007	2.99e-67	5	dsb
Cad96Ca	2.29e-67	0.985196	0.124	0.005	2.48e-63	5	Cad96Ca
CG30440	6.75e-66	1.06004	0.124	0.005	7.3e-62	5	CG30440
CG9747	7.75e-66	2.09192	0.239	0.024	8.37e-62	5	CG9747
exp	1.31e-65	1.59209	0.179	0.013	1.41e-61	5	exp
SKIP	6.83e-65	2.46954	0.498	0.113	7.38e-61	5	SKIP
CG42749	7.8e-62	1.61416	0.184	0.014	8.43e-58	5	CG42749
ELOVL	7.81e-62	1.6911	0.184	0.014	8.44e-58	5	ELOVL
N1	8.16e-60	1.62231	0.323	0.048	8.82e-56	5	N
Tep3	9.75e-60	1.00256	0.144	0.008	1.05e-55	5	Tep3
verm	2.3e-59	2.12141	0.244	0.028	2.49e-55	5	verm
CAH2	3.83e-59	2.00557	0.234	0.026	4.14e-55	5	CAH2
CG400061	2.12e-58	2.08738	0.373	0.067	2.29e-54	5	CG40006
CG31176	2.85e-58	1.58762	0.174	0.014	3.08e-54	5	CG31176
msi1	1.16e-57	2.78737	0.557	0.162	1.25e-53	5	msi
inv	3.4e-57	0.902725	0.1	0.003	3.68e-53	5	inv
fw	8.42e-55	0.978783	0.134	0.008	9.1e-51	5	fw
CG10657	1.22e-54	1.77272	0.174	0.015	1.32e-50	5	CG10657
fj	2.07e-54	1.04783	0.119	0.006	2.24e-50	5	fj
Ugt50B3	3.21e-54	0.939627	0.119	0.006	3.47e-50	5	Ugt50B3
CG8740	4.74e-54	1.47429	0.204	0.021	5.12e-50	5	CG8740
retn	1.61e-53	1.55392	0.139	0.009	1.74e-49	5	retn
Duox	1.86e-52	0.800777	0.104	0.005	2.01e-48	5	Duox
CG8180	3.64e-52	2.13271	0.279	0.042	3.93e-48	5	CG8180
sano	1.73e-51	1.63834	0.234	0.029	1.87e-47	5	sano
heph2	9.91e-51	2.03173	0.493	0.132	1.07e-46	5	heph
tfc	1.23e-49	1.62928	0.204	0.023	1.33e-45	5	tfc
CG14830	2.09e-49	1.26627	0.169	0.016	2.26e-45	5	CG14830
CG34398	2.3e-49	2.49234	0.473	0.125	2.48e-45	5	CG34398
CG30377	6.59e-49	1.52387	0.174	0.017	7.13e-45	5	CG30377
ec	7.01e-49	1.45609	0.174	0.017	7.58e-45	5	ec
ft	1.97e-48	1.23686	0.159	0.014	2.13e-44	5	ft
chas	1.95e-47	0.860776	0.139	0.011	2.11e-43	5	chas
CG13618	2.97e-45	1.64867	0.179	0.02	3.21e-41	5	CG13618
Cyp49a1	6.18e-44	1.88211	0.159	0.016	6.68e-40	5	Cyp49a1
Ilp8	1.57e-42	1.05237	0.109	0.007	1.7e-38	5	Ilp8
Cad87A1	2.76e-42	1.49908	0.249	0.04	2.99e-38	5	Cad87A
CG325212	3.34e-42	2.03324	0.363	0.084	3.61e-38	5	CG32521
frm	4.17e-42	3.23611	0.264	0.048	4.51e-38	5	frm
jdp	2.22e-41	1.10181	0.129	0.011	2.4e-37	5	jdp
obst-B1	2.88e-41	1.78899	0.259	0.046	3.11e-37	5	obst-B
CG41520	9.48e-41	1.22816	0.149	0.015	1.03e-36	5	CG41520
slf	4.64e-40	1.92781	0.194	0.026	5.02e-36	5	slf
CG4374	9.9e-40	1.13478	0.114	0.009	1.07e-35	5	CG4374
jigr1	1.22e-39	1.81141	0.174	0.021	1.32e-35	5	jigr1
CG6959	1.77e-39	1.47218	0.284	0.054	1.91e-35	5	CG6959
CG12581	4.16e-39	0.663715	0.104	0.007	4.49e-35	5	CG12581
Rbfox12	2.03e-38	2.51823	0.582	0.24	2.2e-34	5	Rbfox1
ko	7.68e-38	1.30632	0.219	0.035	8.3e-34	5	ko
igl	3.22e-37	1.19704	0.114	0.009	3.48e-33	5	igl
Gasp1	3.12e-35	2.02882	0.418	0.13	3.37e-31	5	Gasp
CG8399	3.2e-35	0.769709	0.1	0.007	3.46e-31	5	CG8399
CG11241	3.85e-35	1.53771	0.234	0.043	4.16e-31	5	CG1124
CG49281	4.15e-35	2.70754	0.607	0.297	4.49e-31	5	CG4928
rdo	4.84e-35	1.49386	0.169	0.023	5.23e-31	5	rdo
CG3655	5.29e-35	1.91846	0.378	0.108	5.72e-31	5	CG3655
Cht10	1.1e-34	1.10269	0.109	0.009	1.18e-30	5	Cht10
sbb2	3.69e-34	1.43447	0.652	0.295	3.99e-30	5	sbb
Ptr	5.07e-34	1.56964	0.164	0.022	5.48e-30	5	Ptr
stw	5.69e-34	1.18293	0.204	0.033	6.15e-30	5	stw
Best2	7.87e-34	0.919461	0.159	0.02	8.5e-30	5	Best2
CG13024	8.54e-34	2.29258	0.159	0.021	9.23e-30	5	CG13024
CG5326	1.03e-33	0.879025	0.104	0.009	1.11e-29	5	CG5326
uif1	5.53e-33	1.40127	0.239	0.046	5.98e-29	5	uif
emp	7.02e-33	1.50147	0.338	0.089	7.58e-29	5	emp
CG7720	5.15e-32	2.96138	0.244	0.051	5.57e-28	5	CG7720
Ptp10D1	5.95e-32	1.45013	0.423	0.136	6.43e-28	5	Ptp10D
Cpr51A1	1.8e-31	2.103	0.448	0.157	1.94e-27	5	Cpr51A
Invadolysin	3.57e-31	1.28164	0.179	0.028	3.86e-27	5	Invadolysin
CG37771	4.34e-31	1.6354	0.284	0.068	4.69e-27	5	CG3777
Kul	5.43e-31	0.793138	0.139	0.017	5.87e-27	5	Kul
CG120752	9.14e-31	1.45842	0.378	0.111	9.88e-27	5	CG12075
fz3	1.7e-30	1.6835	0.179	0.029	1.84e-26	5	fz3
CG3700	1.97e-30	1.11937	0.139	0.018	2.13e-26	5	CG3700
CG5921	3.16e-30	0.716067	0.1	0.009	3.42e-26	5	CG5921
CG6836	2.58e-29	0.854416	0.104	0.01	2.79e-25	5	CG6836
CG343471	4.87e-29	2.32426	0.279	0.071	5.26e-25	5	CG34347
ed1	1.23e-28	1.33959	0.572	0.26	1.33e-24	5	ed
CG6472	1.44e-28	2.57217	0.184	0.034	1.56e-24	5	CG6472
bbg1	2.29e-28	1.91653	0.303	0.082	2.48e-24	5	bbg
CG13300	2.31e-28	1.06967	0.129	0.016	2.49e-24	5	CG13300
Dscam13	3.86e-28	1.23848	0.438	0.148	4.17e-24	5	Dscam1
CG14327	4.92e-28	1.48707	0.139	0.019	5.31e-24	5	CG14327
knk	8.94e-28	0.989045	0.129	0.017	9.67e-24	5	knk
Ca-alpha1T2	1.49e-27	2.41869	0.313	0.093	1.61e-23	5	Ca-alpha1T
CG11030	1.44e-26	1.12505	0.159	0.026	1.56e-22	5	CG11030
Pcp1	1.63e-25	2.37027	0.284	0.082	1.76e-21	5	Pcp
Phk-31	2.19e-25	1.92487	0.448	0.184	2.36e-21	5	Phk-3
form31	2.98e-25	1.55592	0.219	0.05	3.23e-21	5	form3
sick2	1.33e-24	1.67019	0.458	0.184	1.44e-20	5	sick
obst-E	1.73e-24	1.71571	0.209	0.048	1.87e-20	5	obst-E
CG9411	8.76e-24	1.48317	0.179	0.036	9.48e-20	5	CG9411
CG31869	1.03e-23	1.29296	0.229	0.056	1.11e-19	5	CG31869
mbl1	1.25e-23	1.01769	0.786	0.56	1.35e-19	5	mbl
CG9192	1.35e-23	1.85112	0.279	0.083	1.46e-19	5	CG9192
dar1	7.38e-23	1.1658	0.174	0.035	7.98e-19	5	dar1
Glut1	8.3e-23	0.714072	0.1	0.012	8.97e-19	5	Glut1
Pura	1.1e-22	1.25816	0.189	0.041	1.19e-18	5	Pura
ths1	1.71e-22	1.53408	0.224	0.057	1.85e-18	5	ths
CG329822	1.14e-21	1.45755	0.328	0.108	1.23e-17	5	CG32982
CG20161	1.57e-21	2.20304	0.353	0.134	1.7e-17	5	CG2016
Msr-1101	3.96e-21	1.21785	0.279	0.085	4.28e-17	5	Msr-110
CG4702	7.84e-21	2.13981	0.124	0.021	8.48e-17	5	CG4702
wake1	1.52e-20	1.01447	0.184	0.042	1.65e-16	5	wake
mirr	1.75e-20	0.969731	0.104	0.015	1.89e-16	5	mirr
plum1	2.43e-20	1.12711	0.313	0.104	2.63e-16	5	plum
shf	2.66e-20	0.951972	0.159	0.033	2.87e-16	5	shf
bi	4.47e-20	1.15865	0.104	0.015	4.83e-16	5	bi
Sb	1.05e-19	2.50757	0.229	0.066	1.14e-15	5	Sb
Idgf41	2.37e-19	1.22101	0.343	0.128	2.56e-15	5	Idgf4
CG16820	2.58e-19	1.51952	0.139	0.027	2.79e-15	5	CG16820
EbpIII1	3.43e-19	1.61458	0.234	0.07	3.7e-15	5	EbpIII
mol1	4e-19	1.04584	0.224	0.062	4.33e-15	5	mol
CG17919	4.43e-19	0.952033	0.104	0.016	4.79e-15	5	CG17919
tsl	4.88e-19	1.32819	0.184	0.045	5.28e-15	5	tsl
Cda4	5.95e-19	1.04546	0.114	0.019	6.44e-15	5	Cda4
CG34120	7.8e-19	0.870943	0.114	0.019	8.44e-15	5	CG34120
pum2	1.59e-18	1.40434	0.692	0.456	1.72e-14	5	pum
Snoo4	1.77e-18	1.1627	0.567	0.318	1.91e-14	5	Snoo
CG11905	1.83e-18	1.21214	0.124	0.023	1.98e-14	5	CG11905
Tsp66E	2.16e-18	0.861101	0.1	0.015	2.34e-14	5	Tsp66E
CG14995	3.49e-18	0.630705	0.109	0.018	3.78e-14	5	CG14995
CG10237	1.14e-17	1.2128	0.219	0.064	1.23e-13	5	CG10237
CG9095	6.41e-17	0.974963	0.119	0.023	6.93e-13	5	CG9095
Eip74EF2	1.26e-16	1.5477	0.642	0.423	1.36e-12	5	Eip74EF
cdi2	2.67e-16	1.16969	0.463	0.222	2.89e-12	5	cdi
Jupiter3	3.31e-16	1.48985	0.622	0.425	3.58e-12	5	Jupiter
comm31	5.68e-16	1.94945	0.264	0.096	6.14e-12	5	comm3
Obp99c	6.64e-16	1.49394	0.194	0.057	7.18e-12	5	Obp99c
kmr1	1.02e-15	0.891044	0.234	0.075	1.1e-11	5	kmr
CG107372	1.08e-15	1.01467	0.229	0.074	1.17e-11	5	CG10737
CG4998	1.83e-15	1.45414	0.104	0.02	1.98e-11	5	CG4998
serp1	1.92e-15	1.27339	0.194	0.058	2.07e-11	5	serp
CG10211	2.3e-15	0.987676	0.104	0.02	2.49e-11	5	CG10211
Shrm2	4.46e-15	0.970104	0.587	0.361	4.82e-11	5	Shrm
pyr2	4.68e-15	1.2143	0.333	0.141	5.06e-11	5	pyr
pico	5.52e-15	1.0197	0.408	0.193	5.96e-11	5	pico
Spn88Ea	5.52e-15	0.789963	0.134	0.031	5.97e-11	5	Spn88Ea
hh	5.55e-15	0.911523	0.159	0.041	6e-11	5	hh
CG58881	9.24e-15	0.892031	0.259	0.091	9.99e-11	5	CG5888
Obp83g1	9.38e-15	1.30858	0.169	0.048	1.01e-10	5	Obp83g
CG8547	1.17e-14	0.776213	0.154	0.04	1.27e-10	5	CG8547
Cpr49Ac	1.4e-14	2.7147	0.164	0.046	1.51e-10	5	Cpr49Ac
Lac	2.15e-14	0.804247	0.159	0.042	2.33e-10	5	Lac
CG64261	2.24e-14	1.10344	0.134	0.032	2.42e-10	5	CG6426
Tl1	4.07e-14	0.76722	0.184	0.054	4.4e-10	5	Tl
Cpr78Cc1	4.69e-14	1.2693	0.109	0.023	5.07e-10	5	Cpr78Cc
CG319971	5.84e-14	0.716596	0.124	0.029	6.32e-10	5	CG31997
haf2	6.15e-14	1.2357	0.234	0.085	6.65e-10	5	haf
ect1	6.37e-14	1.70288	0.224	0.077	6.89e-10	5	ect
CG11029	6.47e-14	1.02541	0.104	0.021	7e-10	5	CG11029
CG53971	1.06e-13	0.872835	0.124	0.029	1.15e-09	5	CG5397
CG6865	1.37e-13	1.46966	0.104	0.022	1.48e-09	5	CG6865
Myc2	1.49e-13	1.19129	0.189	0.061	1.61e-09	5	Myc
Gfat12	1.88e-13	1.47912	0.264	0.105	2.04e-09	5	Gfat1
tor	2.11e-13	0.611165	0.1	0.02	2.28e-09	5	tor
CG321371	4.24e-13	1.16174	0.373	0.179	4.59e-09	5	CG32137
Edg911	1.32e-12	1.82216	0.174	0.056	1.43e-08	5	Edg91
CG149841	1.42e-12	0.72227	0.1	0.021	1.54e-08	5	CG14984
ATP8B1	2.56e-12	0.638305	0.144	0.04	2.77e-08	5	ATP8B
Doa2	1.18e-11	1.59115	0.642	0.488	1.28e-07	5	Doa
qless	1.68e-11	1.1072	0.119	0.032	1.82e-07	5	qless
lute	1.85e-11	1.0435	0.204	0.075	2e-07	5	lute
CG141321	1.88e-11	1.12118	0.129	0.036	2.04e-07	5	CG14132
stai1	3.02e-11	1.13273	0.453	0.263	3.26e-07	5	stai
Tet3	4.16e-11	0.663148	0.776	0.613	4.49e-07	5	Tet
CG42747	5.19e-11	0.771836	0.1	0.024	5.61e-07	5	CG42747
rdgA1	6.54e-11	1.09539	0.333	0.169	7.07e-07	5	rdgA
CG139172	6.8e-11	1.079	0.368	0.202	7.35e-07	5	CG13917
skd1	7.7e-11	0.711924	0.383	0.192	8.33e-07	5	skd
CG440851	8.99e-11	1.87488	0.303	0.15	9.72e-07	5	CG44085
CG332293	1.54e-10	0.827373	0.597	0.442	1.67e-06	5	CG33229
Pat1	7.49e-10	0.833209	0.229	0.096	8.1e-06	5	Pat1
SecCl	9.39e-10	1.95442	0.139	0.046	1.02e-05	5	SecCl
CG423422	1.08e-09	1.05907	0.363	0.198	1.17e-05	5	CG42342
Pvf21	1.19e-09	0.913427	0.199	0.08	1.29e-05	5	Pvf2
TwdlE1	1.34e-09	2.40454	0.149	0.054	1.45e-05	5	TwdlE
Lcp65Ad1	1.87e-09	2.55832	0.264	0.128	2.03e-05	5	Lcp65Ad
ITP	2.04e-09	0.994172	0.169	0.063	2.2e-05	5	ITP
drongo2	2.04e-09	0.871393	0.433	0.253	2.21e-05	5	drongo
slmb	2.04e-09	0.650997	0.269	0.123	2.21e-05	5	slmb
CG99322	2.27e-09	1.06142	0.736	0.603	2.46e-05	5	CG9932
cv-c3	2.87e-09	0.941041	0.746	0.631	3.1e-05	5	cv-c
bnb	3.54e-09	1.17829	0.104	0.03	3.83e-05	5	bnb
pyd3	3.61e-09	1.16176	0.463	0.309	3.91e-05	5	pyd
Hayan	4.39e-09	0.606268	0.104	0.03	4.75e-05	5	Hayan
CG53901	7.24e-09	0.664388	0.139	0.047	7.83e-05	5	CG5390
snsl	8.5e-09	0.683228	0.104	0.03	9.19e-05	5	snsl
elB	1e-08	0.449089	0.109	0.032	0.000108467	5	elB
ASPP2	1.1e-08	0.638077	0.194	0.079	0.00011876	5	ASPP
blow	1.74e-08	0.503354	0.1	0.029	0.000188331	5	blow
Fas23	1.92e-08	0.686342	0.592	0.419	0.000207862	5	Fas2
nmo2	2.48e-08	0.696347	0.602	0.434	0.000268098	5	nmo
ced-6	2.64e-08	0.677539	0.303	0.156	0.000285675	5	ced-6
smash3	2.74e-08	0.603794	0.547	0.376	0.00029618	5	smash
if2	3.61e-08	0.967095	0.413	0.267	0.000390218	5	if
CG171271	4.01e-08	1.32822	0.124	0.043	0.00043338	5	CG17127
CG413784	5.12e-08	0.505233	0.632	0.442	0.000553314	5	CG41378
raskol2	5.13e-08	0.648805	0.418	0.255	0.000555012	5	raskol
bin31	5.36e-08	0.708273	0.299	0.155	0.000579662	5	bin3
CG43313	5.58e-08	0.694527	0.134	0.048	0.000603597	5	CG43313
Lcp65Ag21	1.11e-07	1.85412	0.119	0.042	0.00120056	5	Lcp65Ag2
hdc2	1.23e-07	0.47978	0.891	0.801	0.00133236	5	hdc
cnc2	1.29e-07	0.661127	0.577	0.425	0.00139131	5	cnc
sdk2	1.63e-07	0.743985	0.398	0.242	0.00176526	5	sdk
bnl1	1.7e-07	1.23157	0.214	0.103	0.00183951	5	bnl
Abd-B1	1.71e-07	0.692912	0.104	0.034	0.00184727	5	Abd-B
Inx31	1.72e-07	0.606244	0.209	0.096	0.0018566	5	Inx3
baz3	1.87e-07	0.693006	0.318	0.174	0.00201646	5	baz
Gapvd12	2.51e-07	0.668486	0.134	0.051	0.00271347	5	Gapvd1
Pde81	2.78e-07	1.0593	0.239	0.124	0.00300801	5	Pde8
CaMKI1	3.01e-07	0.62097	0.313	0.174	0.00325242	5	CaMKI
CG36041	3.29e-07	0.987931	0.388	0.245	0.0035569	5	CG3604
CG3168	3.86e-07	1.09028	0.184	0.084	0.00417266	5	CG3168
sno1	4.27e-07	0.599442	0.169	0.072	0.00461875	5	sno
CG6409	4.56e-07	2.15911	0.149	0.064	0.00492604	5	CG6409
CG6040	5.14e-07	0.747534	0.159	0.067	0.00555774	5	CG6040
mld2	5.48e-07	0.527791	0.159	0.065	0.00592852	5	mld
spg2	5.86e-07	0.555472	0.174	0.075	0.00634027	5	spg
grp	6.43e-07	0.685717	0.144	0.058	0.00695009	5	grp
CG153651	7.91e-07	0.645251	0.239	0.121	0.00855419	5	CG15365
norpA2	9.03e-07	0.884255	0.328	0.202	0.00976368	5	norpA
lilli3	1.07e-06	0.567343	0.602	0.435	0.0116007	5	lilli
CG167131	1.15e-06	1.03151	0.318	0.189	0.0124245	5	CG16713
Osi141	1.22e-06	1.30554	0.249	0.139	0.0131937	5	Osi14
Kank	1.26e-06	0.676434	0.119	0.045	0.0136366	5	Kank
nkd3	1.56e-06	0.526426	0.632	0.469	0.0168154	5	nkd
arr1	1.58e-06	0.649648	0.254	0.134	0.0170584	5	arr
Src42A1	2.68e-06	0.689001	0.328	0.202	0.028948	5	Src42A
tna2	3.04e-06	0.563544	0.318	0.186	0.0329036	5	tna
NK7.11	3.35e-06	0.689277	0.139	0.06	0.0361788	5	NK7.1
CG300151	3.42e-06	0.547949	0.488	0.347	0.0369623	5	CG30015
Tep2	3.52e-06	1.00672	0.179	0.088	0.0380173	5	Tep2
CG60061	3.71e-06	1.03346	0.119	0.048	0.0400906	5	CG6006
CG41151	3.8e-06	0.926798	0.259	0.148	0.0410727	5	CG4115
Mp3	4.03e-06	1.13019	0.279	0.164	0.0435358	5	Mp
Achl2	4.19e-06	0.623177	0.204	0.103	0.0452695	5	Achl
stx2	4.42e-06	0.71354	0.234	0.125	0.0477306	5	stx
CG186591	6.11e-06	0.656213	0.164	0.077	0.0660507	5	CG18659
Egfr2	7.41e-06	0.585904	0.264	0.148	0.0801559	5	Egfr
mamo1	7.52e-06	0.460384	0.184	0.089	0.0813155	5	mamo
ome1	7.94e-06	0.692067	0.269	0.155	0.0858705	5	ome
Gug1	1.04e-05	0.537772	0.433	0.291	0.112076	5	Gug
CG137841	1.06e-05	0.551659	0.219	0.115	0.11414	5	CG13784
firl1	1.06e-05	1.072	0.139	0.063	0.114658	5	firl
Ccdc851	1.07e-05	0.425206	0.109	0.043	0.115424	5	Ccdc85
Btk29A1	1.09e-05	0.505562	0.239	0.13	0.117645	5	Btk29A
Idgf3	1.41e-05	0.311878	0.104	0.04	0.152675	5	Idgf3
Sulf11	1.45e-05	0.851756	0.204	0.11	0.157031	5	Sulf1
CG103591	1.48e-05	0.509005	0.209	0.107	0.160222	5	CG10359
osp3	1.51e-05	0.743545	0.279	0.167	0.163145	5	osp
pnt2	1.61e-05	0.9316	0.164	0.083	0.174224	5	pnt
Dl1	1.66e-05	0.50821	0.269	0.151	0.179207	5	Dl
LRP11	1.76e-05	0.624626	0.498	0.359	0.190587	5	LRP1
Smr2	2.07e-05	0.374352	0.672	0.546	0.223994	5	Smr
Sik31	2.13e-05	0.727516	0.254	0.148	0.229938	5	Sik3
kuz2	2.18e-05	0.453118	0.542	0.409	0.235423	5	kuz
Fur21	2.29e-05	0.455604	0.289	0.169	0.247873	5	Fur2
hang1	3.85e-05	0.521293	0.254	0.148	0.415712	5	hang
cindr	4.53e-05	0.603221	0.338	0.229	0.48932	5	cindr
mthl101	4.61e-05	0.467284	0.169	0.085	0.498575	5	mthl10
CG50651	5.72e-05	0.645968	0.154	0.076	0.61841	5	CG5065
CG167041	5.73e-05	0.700051	0.592	0.469	0.618962	5	CG16704
CG17698	5.97e-05	0.351584	0.124	0.055	0.645646	5	CG17698
InR2	6.53e-05	0.473402	0.318	0.201	0.705775	5	InR
fus1	7.53e-05	0.337791	0.194	0.102	0.81411	5	fus
Met1	7.78e-05	0.327193	0.129	0.059	0.841439	5	Met
Magi	7.84e-05	0.445635	0.109	0.047	0.847755	5	Magi
Cerk1	8.02e-05	0.581835	0.134	0.063	0.866908	5	Cerk
bowl1	8.21e-05	0.400318	0.174	0.09	0.887849	5	bowl
CadN2	0.00010234	0.777205	0.279	0.178	1	5	CadN
CG131241	0.000136035	0.421146	0.209	0.117	1	5	CG13124
Esyt22	0.000138223	0.373989	0.144	0.07	1	5	Esyt2
wde	0.000138887	0.403822	0.104	0.046	1	5	wde
Tgi1	0.0001478	0.630735	0.189	0.106	1	5	Tgi
CG83124	0.000160578	0.685829	0.418	0.312	1	5	CG8312
CG315222	0.000166376	1.37555	0.269	0.174	1	5	CG31522
CG121632	0.000167397	0.395443	0.398	0.269	1	5	CG12163
Twdlbeta1	0.000177735	0.981145	0.234	0.145	1	5	Twdlbeta
loco1	0.000182776	0.493978	0.284	0.178	1	5	loco
gpp2	0.000184718	0.686316	0.333	0.224	1	5	gpp
CG300892	0.000194648	0.499845	0.159	0.083	1	5	CG30089
fz21	0.000221253	0.496739	0.308	0.202	1	5	fz2
Frl2	0.000223009	0.495118	0.398	0.28	1	5	Frl
Aldh-III1	0.000234328	0.518854	0.194	0.11	1	5	Aldh-III
l(3)L12311	0.00023524	0.406488	0.483	0.352	1	5	l(3)L1231
Mitf2	0.00023882	0.391595	0.438	0.319	1	5	Mitf
Edg78E1	0.00025025	2.70486	0.209	0.131	1	5	Edg78E
dpp1	0.00026354	0.37552	0.104	0.047	1	5	dpp
Mur89F	0.000276466	0.572177	0.164	0.089	1	5	Mur89F
CG129913	0.000302397	0.374105	0.249	0.15	1	5	CG12991
dpr91	0.000330621	0.844204	0.154	0.083	1	5	dpr9
Cht2	0.000333401	0.299582	0.109	0.05	1	5	Cht2
CG425242	0.000357877	0.368547	0.119	0.057	1	5	CG42524
Kap31	0.000363384	0.455525	0.124	0.062	1	5	Kap3
Mmp22	0.0003704	0.862818	0.463	0.365	1	5	Mmp2
Fs(2)Ket	0.000388378	0.44436	0.284	0.18	1	5	Fs(2)Ket
Afti	0.000411018	0.270712	0.124	0.06	1	5	Afti
CG31523	0.000428092	0.441098	0.289	0.189	1	5	CG31523
CG30197	0.000431989	0.436333	0.284	0.184	1	5	CG30197
CG426732	0.000437442	0.412963	0.284	0.184	1	5	CG42673
Abl1	0.000495832	0.567915	0.189	0.11	1	5	Abl
kay1	0.000519783	0.615789	0.418	0.314	1	5	kay
Nepl211	0.000536735	0.460548	0.104	0.05	1	5	Nepl21
mub2	0.000616597	0.38213	0.478	0.36	1	5	mub
gish1	0.000624905	0.3374	0.522	0.398	1	5	gish
pigs3	0.00063788	0.456625	0.269	0.177	1	5	pigs
slgA2	0.000658424	0.319175	0.1	0.046	1	5	slgA
Cirl3	0.000665532	0.322455	0.746	0.69	1	5	Cirl
Eip63E2	0.00068192	0.45045	0.736	0.647	1	5	Eip63E
CG442492	0.000776213	0.354232	0.139	0.074	1	5	CG44249
prage3	0.000797449	0.494488	0.537	0.443	1	5	prage
CG177544	0.000818582	0.493987	0.488	0.398	1	5	CG17754
fru1	0.000828959	0.48173	0.174	0.1	1	5	fru
Thd1	0.000849902	0.330164	0.328	0.22	1	5	Thd1
Ten-m3	0.000874618	1.03128	0.303	0.212	1	5	Ten-m
dally2	0.000901427	0.397192	0.498	0.38	1	5	dally
trx1	0.00090334	0.385069	0.279	0.183	1	5	trx
slpr1	0.000907121	0.373882	0.174	0.1	1	5	slpr
Cln71	0.000924457	0.348473	0.179	0.104	1	5	Cln7
Haspin1	0.000958278	0.477832	0.124	0.065	1	5	Haspin
Rgl1	0.00101349	0.314019	0.139	0.074	1	5	Rgl
Swip-11	0.00110338	0.469099	0.234	0.15	1	5	Swip-1
noc	0.00116156	0.327548	0.104	0.052	1	5	noc
wnd2	0.00121782	0.26246	0.169	0.096	1	5	wnd
kirre1	0.00126698	0.39523	0.189	0.112	1	5	kirre
KrT95D2	0.00126963	0.646702	0.443	0.349	1	5	KrT95D
Pvf32	0.00129733	0.734006	0.413	0.306	1	5	Pvf3
CG9372	0.00135608	0.429585	0.104	0.052	1	5	CG9372
dmGlut1	0.00139883	0.48449	0.299	0.21	1	5	dmGlut
CG53461	0.00141709	0.401135	0.249	0.161	1	5	CG5346
CG178342	0.00142394	0.823621	0.433	0.342	1	5	CG17834
CG427482	0.00146636	0.342719	0.284	0.186	1	5	CG42748
chif	0.00161869	0.337991	0.139	0.077	1	5	chif
ex2	0.00171728	0.330965	0.224	0.14	1	5	ex
CG69661	0.00177975	0.631726	0.453	0.372	1	5	CG6966
robo22	0.00180704	0.390981	0.179	0.11	1	5	robo2
sdt2	0.00192162	0.350356	0.587	0.487	1	5	sdt
pcs1	0.00195435	0.345398	0.154	0.088	1	5	pcs
Spn28Dc1	0.00205129	0.288881	0.204	0.126	1	5	Spn28Dc
CG423902	0.00206572	0.478534	0.119	0.064	1	5	CG42390
wdp1	0.00209566	0.424736	0.184	0.112	1	5	wdp
CG9717	0.00209598	0.644731	0.1	0.051	1	5	CG9717
fng1	0.00216168	0.503505	0.204	0.129	1	5	fng
hid1	0.00218897	0.332677	0.274	0.184	1	5	hid
psq1	0.00245575	0.336192	0.378	0.274	1	5	psq
btsz1	0.00278797	0.458928	0.269	0.187	1	5	btsz
CG37262	0.00288683	0.333594	0.124	0.068	1	5	CG3726
CG14478	0.00304162	0.308715	0.264	0.177	1	5	CG14478
Myo61F1	0.00314277	0.35044	0.264	0.18	1	5	Myo61F
sba3	0.00331404	0.314294	0.557	0.476	1	5	sba
axo1	0.00337773	1.02593	0.119	0.066	1	5	axo
rhea1	0.00339063	0.364774	0.473	0.374	1	5	rhea
ken1	0.00343524	0.347613	0.129	0.074	1	5	ken
Sema1b1	0.00353324	0.329799	0.274	0.186	1	5	Sema1b
jvl2	0.00362563	0.512343	0.632	0.566	1	5	jvl
blot2	0.00371429	0.311327	0.408	0.314	1	5	blot
CG32473	0.00377162	0.814633	0.104	0.057	1	5	CG32473
Tis113	0.00382595	0.33535	0.507	0.406	1	5	Tis11
nocte	0.00391001	0.266823	0.348	0.251	1	5	nocte
Tlk3	0.00420296	0.298158	0.552	0.448	1	5	Tlk
Pkn1	0.00433768	0.335308	0.353	0.258	1	5	Pkn
NijC3	0.00435097	0.298293	0.239	0.161	1	5	NijC
ush1	0.00447073	0.338595	0.179	0.111	1	5	ush
bab22	0.00465871	0.432085	0.129	0.075	1	5	bab2
Sox141	0.00468027	0.378617	0.353	0.265	1	5	Sox14
Pde112	0.00525745	0.787397	0.587	0.49	1	5	Pde11
Cht51	0.00562459	0.543752	0.129	0.079	1	5	Cht5
Obp44a1	0.00573282	0.329936	0.149	0.09	1	5	Obp44a
drk	0.0060523	0.48594	0.224	0.156	1	5	drk
ttk2	0.00649625	0.370157	0.308	0.226	1	5	ttk
eas2	0.00655574	0.372349	0.224	0.152	1	5	eas
Ect3	0.00685745	0.520541	0.154	0.096	1	5	Ect3
Srp191	0.00723776	0.405062	0.139	0.086	1	5	Srp19
RhoGAP71E1	0.00767413	0.348491	0.358	0.27	1	5	RhoGAP71E
Pkc98E3	0.00772297	0.316759	0.249	0.169	1	5	Pkc98E
Kdm4B1	0.00788073	0.26827	0.129	0.077	1	5	Kdm4B
CG11247	0.00796274	0.257915	0.1	0.054	1	5	CG11247
CG437361	0.00844977	0.262328	0.264	0.184	1	5	CG43736
p120ctn	0.00907217	0.298141	0.328	0.246	1	5	p120ctn
Su(var)2-HP2	0.00917578	0.303174	0.134	0.082	1	5	Su(var)2-HP2
CG176461	0.00942307	0.550389	0.214	0.149	1	5	CG17646
Rab40	9.05e-125	3.45309	0.54	0.039	9.79e-121	6	Rab40
eys1	3.1e-122	3.88639	0.52	0.036	3.35e-118	6	eys
fz31	3.71e-92	2.85605	0.4	0.028	4.02e-88	6	fz3
CG318691	1.8e-75	2.81124	0.49	0.054	1.94e-71	6	CG31869
CG9815	1.03e-67	2.75416	0.26	0.016	1.11e-63	6	CG9815
CG69591	2.55e-52	2.14041	0.42	0.056	2.75e-48	6	CG6959
tyn	1.52e-50	3.41711	0.6	0.127	1.64e-46	6	tyn
CG96502	1.32e-46	2.75184	0.44	0.069	1.43e-42	6	CG9650
drm	1.61e-43	1.7388	0.26	0.025	1.74e-39	6	drm
ths2	1.86e-41	2.51164	0.38	0.057	2.01e-37	6	ths
reb	5.43e-41	1.82836	0.15	0.009	5.87e-37	6	reb
CG11192	3.45e-39	2.50572	0.32	0.043	3.72e-35	6	CG11192
MESR31	1.28e-37	1.96866	0.62	0.164	1.38e-33	6	MESR3
CG43394	1.35e-35	4.22909	0.36	0.062	1.46e-31	6	CG43394
CG8303	1.72e-31	1.11896	0.13	0.009	1.86e-27	6	CG8303
luna2	1.94e-29	2.02971	0.78	0.37	2.1e-25	6	luna
mew2	5.44e-28	2.47518	0.74	0.359	5.88e-24	6	mew
elB1	4.08e-27	1.61393	0.23	0.031	4.41e-23	6	elB
mirr1	1.85e-26	1.24453	0.16	0.016	2e-22	6	mirr
pyr3	3.6e-26	1.98801	0.5	0.142	3.89e-22	6	pyr
CG169952	1.93e-25	2.51448	0.44	0.119	2.09e-21	6	CG16995
CG329823	2.71e-25	2.35688	0.43	0.11	2.93e-21	6	CG32982
rho1	4.28e-23	1.49143	0.33	0.07	4.63e-19	6	rho
CG31324	4.33e-23	1.15173	0.2	0.027	4.68e-19	6	CG31324
Trim92	7.94e-22	1.81565	0.38	0.099	8.59e-18	6	Trim9
CG37772	1.35e-21	1.73971	0.32	0.071	1.46e-17	6	CG3777
CG320171	1.42e-21	1.9049	0.35	0.085	1.53e-17	6	CG32017
Nost1	1.23e-20	1.57267	0.67	0.308	1.32e-16	6	Nost
Cyp317a1	6.38e-20	1.16024	0.11	0.01	6.89e-16	6	Cyp317a1
Nep22	1.81e-19	1.71347	0.43	0.131	1.96e-15	6	Nep2
CG158651	5.49e-19	1.18088	0.2	0.033	5.94e-15	6	CG15865
be1	3.74e-18	1.41656	0.39	0.111	4.05e-14	6	be
Eip63E3	6.67e-18	1.43677	0.88	0.646	7.21e-14	6	Eip63E
Zdhhc82	6.91e-18	1.50534	0.59	0.258	7.47e-14	6	Zdhhc8
CG20162	8.13e-18	2.23012	0.41	0.137	8.79e-14	6	CG2016
CG339701	8.71e-18	1.53512	0.28	0.064	9.42e-14	6	CG33970
fng2	1.7e-17	1.36523	0.41	0.126	1.83e-13	6	fng
kay2	5.79e-17	1.41312	0.66	0.312	6.26e-13	6	kay
CG7432	8.04e-17	1.35996	0.1	0.01	8.69e-13	6	CG7432
CG321372	2.16e-16	1.85392	0.47	0.181	2.34e-12	6	CG32137
CG111471	2.54e-16	1.3409	0.29	0.072	2.74e-12	6	CG11147
CG437592	4.98e-16	1.20966	0.58	0.257	5.38e-12	6	CG43759
Msp3002	1.06e-15	0.854503	1	0.986	1.14e-11	6	Msp300
pnt3	1.41e-15	1.12712	0.31	0.081	1.52e-11	6	pnt
puc3	2.4e-15	1.30509	0.72	0.435	2.6e-11	6	puc
CG30375	2.63e-15	1.71005	0.2	0.04	2.84e-11	6	CG30375
Mmp11	3.72e-15	1.03636	0.83	0.569	4.03e-11	6	Mmp1
AstA-R1	6.43e-15	3.46798	0.17	0.031	6.96e-11	6	AstA-R1
tutl2	1.39e-14	1.49773	0.32	0.096	1.5e-10	6	tutl
CG13075	2.88e-14	1.45718	0.13	0.019	3.11e-10	6	CG13075
NK7.12	3.07e-14	1.66869	0.24	0.059	3.32e-10	6	NK7.1
mbl2	1.29e-13	1.15854	0.79	0.565	1.39e-09	6	mbl
CG3036	1.3e-13	1.09773	0.16	0.029	1.41e-09	6	CG3036
msi2	1.31e-13	1.32944	0.44	0.172	1.42e-09	6	msi
CG44422	5.52e-13	2.91357	0.12	0.019	5.97e-09	6	CG44422
CG36382	1.23e-12	1.19964	0.57	0.272	1.33e-08	6	CG3638
mam1	1.23e-12	0.979605	0.8	0.523	1.33e-08	6	mam
kmr2	1.78e-12	1.16502	0.27	0.077	1.92e-08	6	kmr
CG137842	3.36e-12	1.23678	0.34	0.115	3.64e-08	6	CG13784
prage4	4.48e-12	1.61638	0.69	0.442	4.85e-08	6	prage
RhoGAP71E2	1.04e-11	1.3597	0.53	0.269	1.13e-07	6	RhoGAP71E
Ten-a3	1.09e-11	1.28681	0.81	0.58	1.18e-07	6	Ten-a
form32	1.34e-11	1.22891	0.21	0.053	1.45e-07	6	form3
CG18635	1.36e-11	0.760647	0.18	0.04	1.47e-07	6	CG18635
RhoGAP18B3	2.08e-11	0.968002	0.73	0.453	2.24e-07	6	RhoGAP18B
sli2	2.65e-11	1.45279	0.38	0.155	2.87e-07	6	sli
rols1	1.76e-10	0.705362	0.44	0.177	1.9e-06	6	rols
CG132522	1.83e-10	1.50886	0.45	0.211	1.97e-06	6	CG13252
bbg2	1.83e-10	1.1329	0.27	0.087	1.98e-06	6	bbg
CG9967	2.79e-10	0.809375	0.12	0.022	3.02e-06	6	CG9967
Svil2	2.99e-10	0.833671	0.88	0.723	3.23e-06	6	Svil
CG50041	5.28e-10	1.13371	0.48	0.234	5.71e-06	6	CG5004
blot3	5.29e-10	1.43331	0.55	0.313	5.72e-06	6	blot
Gmap2	5.38e-10	0.903965	0.54	0.259	5.82e-06	6	Gmap
RasGAP1	5.51e-10	0.852926	0.21	0.058	5.96e-06	6	RasGAP1
CG426741	8.27e-10	1.08229	0.48	0.227	8.94e-06	6	CG42674
Kank1	8.32e-10	0.790843	0.18	0.046	8.99e-06	6	Kank
Dredd	9.44e-10	0.744067	0.21	0.058	1.02e-05	6	Dredd
Cirl4	1.14e-09	0.810483	0.84	0.689	1.23e-05	6	Cirl
sano1	1.19e-09	1.06963	0.15	0.035	1.29e-05	6	sano
CG36551	1.37e-09	1.76794	0.3	0.115	1.48e-05	6	CG3655
Fas24	1.78e-09	0.913664	0.69	0.421	1.92e-05	6	Fas2
snsl1	1.87e-09	0.847996	0.14	0.031	2.02e-05	6	snsl
SKIP1	3.75e-09	1.28858	0.32	0.124	4.05e-05	6	SKIP
CG156732	3.97e-09	1.27621	0.46	0.243	4.29e-05	6	CG15673
baz4	4.74e-09	1.37373	0.39	0.175	5.12e-05	6	baz
CG13285	4.76e-09	1.09803	0.22	0.069	5.15e-05	6	CG13285
drongo3	5.6e-09	1.06564	0.5	0.255	6.06e-05	6	drongo
Mec22	6.04e-09	1.35381	0.42	0.208	6.53e-05	6	Mec2
rdgA2	8.62e-09	1.18623	0.38	0.171	9.32e-05	6	rdgA
fru2	9.66e-09	0.851638	0.28	0.1	0.000104419	6	fru
CG339781	1.06e-08	0.967651	0.21	0.065	0.000114601	6	CG33978
dar11	1.13e-08	1.00051	0.15	0.038	0.000121875	6	dar1
CG90211	1.34e-08	1.27244	0.67	0.446	0.000144385	6	CG9021
CG7878	1.34e-08	0.801936	0.13	0.03	0.00014498	6	CG7878
robo23	1.82e-08	1.32931	0.28	0.109	0.000196953	6	robo2
mrj2	3.42e-08	1.20802	0.41	0.202	0.00036976	6	mrj
hiw2	4.41e-08	0.883857	0.17	0.049	0.000476881	6	hiw
Mur89F1	5.02e-08	1.86015	0.24	0.089	0.000542719	6	Mur89F
Kat60	5.19e-08	0.946304	0.18	0.054	0.000560805	6	Kat60
insc	5.5e-08	0.774266	0.16	0.044	0.000594402	6	insc
ena2	5.75e-08	0.883803	0.38	0.174	0.00062164	6	ena
Spn77Ba	7.97e-08	0.75688	0.11	0.024	0.000861989	6	Spn77Ba
bves3	9.25e-08	0.922322	0.31	0.127	0.00100029	6	bves
Hr393	1.15e-07	1.21759	0.54	0.335	0.00124434	6	Hr39
CG167912	1.2e-07	0.993075	0.81	0.677	0.00129701	6	CG16791
Tm12	1.25e-07	1.281	0.71	0.564	0.0013533	6	Tm1
vn2	1.41e-07	1.26557	0.3	0.129	0.00152172	6	vn
HP1D3csd	1.53e-07	0.615958	0.11	0.024	0.00164985	6	HP1D3csd
CG315231	1.67e-07	0.894094	0.39	0.188	0.00180471	6	CG31523
Ptp10D2	1.82e-07	1.09009	0.32	0.143	0.00196879	6	Ptp10D
CG319991	1.95e-07	0.713859	0.16	0.046	0.00210304	6	CG31999
edl	2.4e-07	0.789093	0.13	0.034	0.00259418	6	edl
Gug2	2.87e-07	0.828315	0.52	0.292	0.0031054	6	Gug
CG43349	3.05e-07	0.418172	0.1	0.022	0.00329774	6	CG43349
CG81801	3.39e-07	1.03399	0.16	0.049	0.00366388	6	CG8180
nuf2	3.9e-07	0.62075	0.84	0.651	0.00421354	6	nuf
Vinc1	3.93e-07	0.964237	0.25	0.097	0.00424678	6	Vinc
CG115371	4.04e-07	1.12392	0.42	0.22	0.00436804	6	CG11537
Jupiter4	8.58e-07	1.57784	0.57	0.429	0.00927494	6	Jupiter
CG139173	8.75e-07	1.05332	0.4	0.205	0.0094599	6	CG13917
rdgB3	9.11e-07	0.569306	0.22	0.079	0.00984683	6	rdgB
Sarm2	9.34e-07	1.15086	0.75	0.584	0.0100987	6	Sarm
ct1	1.08e-06	1.90279	0.21	0.082	0.0116822	6	ct
eIF4EHP1	1.24e-06	0.973082	0.47	0.281	0.0133579	6	eIF4EHP
Rip112	1.25e-06	0.924238	0.36	0.177	0.0134816	6	Rip11
betaggt-I	1.38e-06	0.626164	0.11	0.028	0.0149071	6	betaggt-I
CG28412	1.42e-06	0.948278	0.25	0.1	0.015373	6	CG2841
Myo61F2	1.57e-06	0.735893	0.37	0.18	0.017015	6	Myo61F
RhoGAP15B	1.68e-06	0.604195	0.28	0.116	0.0181668	6	RhoGAP15B
CG84831	1.88e-06	1.12569	0.16	0.052	0.0203347	6	CG8483
CG42258	2.41e-06	0.64051	0.19	0.067	0.0260514	6	CG42258
S1	3.01e-06	0.607189	0.43	0.225	0.0325187	6	S
dl1	3.25e-06	0.805531	0.21	0.08	0.0351846	6	dl
CG50652	4.46e-06	1.01788	0.2	0.077	0.0481825	6	CG5065
Atf31	6e-06	0.874216	0.38	0.208	0.0648975	6	Atf3
MCPH1	6.9e-06	0.495093	0.12	0.034	0.0745841	6	MCPH1
lace	7.23e-06	0.63056	0.23	0.093	0.0781184	6	lace
CG181711	7.28e-06	0.529149	0.13	0.039	0.0786665	6	CG18171
fax4	8.8e-06	0.492122	0.89	0.866	0.0951283	6	fax
ITP1	1.06e-05	0.568543	0.18	0.065	0.114492	6	ITP
CG331442	1.3e-05	0.577629	0.77	0.665	0.140393	6	CG33144
shot2	1.36e-05	0.498442	0.97	0.903	0.147147	6	shot
CG10140	1.62e-05	1.1053	0.23	0.099	0.175201	6	CG10140
msn2	1.68e-05	0.427397	0.89	0.732	0.18168	6	msn
Eip93F3	2.15e-05	0.374624	1	0.987	0.232171	6	Eip93F
step	2.33e-05	0.684456	0.37	0.202	0.251461	6	step
inaE2	2.82e-05	0.829576	0.46	0.289	0.30456	6	inaE
scb1	3.18e-05	0.859359	0.36	0.202	0.343588	6	scb
Pde93	3.3e-05	1.53963	0.55	0.453	0.356246	6	Pde9
InR3	3.58e-05	0.793597	0.37	0.202	0.387131	6	InR
Prosap2	4.07e-05	0.626847	0.87	0.822	0.440451	6	Prosap
lt	5.11e-05	0.802707	0.27	0.131	0.552215	6	lt
Tomosyn1	5.85e-05	0.682779	0.32	0.169	0.632237	6	Tomosyn
l(3)L12312	6.43e-05	0.599515	0.54	0.354	0.695252	6	l(3)L1231
CG44013	6.95e-05	1.04949	0.27	0.133	0.751363	6	CG44013
jbug1	7.1e-05	0.875737	0.16	0.062	0.767337	6	jbug
Gs22	7.92e-05	1.00369	0.25	0.124	0.856248	6	Gs2
Osi171	8.1e-05	0.414641	0.11	0.035	0.875914	6	Osi17
DAAM	9.57e-05	0.489379	0.12	0.04	1	6	DAAM
RhoGAP19D3	0.000102071	0.49792	0.68	0.501	1	6	RhoGAP19D
CG167132	0.000106542	0.733465	0.34	0.191	1	6	CG16713
CG332294	0.000110966	0.383234	0.66	0.444	1	6	CG33229
Cip44	0.000113067	0.477729	0.74	0.579	1	6	Cip4
Ptp4E1	0.000116796	0.778677	0.18	0.077	1	6	Ptp4E
Pzl	0.000124439	0.569573	0.1	0.031	1	6	Pzl
Tis114	0.000153887	0.877181	0.52	0.408	1	6	Tis11
loco2	0.000162707	0.660243	0.33	0.179	1	6	loco
didum1	0.000163059	0.663446	0.18	0.077	1	6	didum
AlaRS-m	0.000169691	0.420396	0.11	0.036	1	6	AlaRS-m
CecC	0.000191982	1.33525	0.1	0.033	1	6	CecC
Mkp31	0.000204553	1.40185	0.3	0.164	1	6	Mkp3
CG100861	0.000207481	0.487717	0.15	0.058	1	6	CG10086
gol2	0.000219746	0.478946	0.29	0.147	1	6	gol
bru22	0.00023937	0.469076	0.67	0.471	1	6	bru2
CG42271	0.000245404	0.439863	0.1	0.033	1	6	CG42271
ATP8A2	0.000263317	0.595892	0.49	0.323	1	6	ATP8A
vap1	0.000269283	0.5871	0.17	0.073	1	6	vap
Tnks1	0.000270516	0.788492	0.19	0.088	1	6	Tnks
SCaMC1	0.000276218	0.414288	0.32	0.166	1	6	SCaMC
EcR2	0.000316017	0.457088	0.83	0.726	1	6	EcR
Drak1	0.000364884	0.686275	0.74	0.62	1	6	Drak
shep2	0.000400194	0.646401	0.66	0.538	1	6	shep
Cdep2	0.000414393	0.576998	0.59	0.424	1	6	Cdep
br2	0.000427692	0.40068	0.99	0.917	1	6	br
apt1	0.000436905	0.592644	0.16	0.069	1	6	apt
fry2	0.000438845	0.99349	0.48	0.342	1	6	fry
scrib2	0.000474143	0.413707	0.85	0.705	1	6	scrib
NLaz	0.000479614	0.497477	0.19	0.086	1	6	NLaz
CecA2	0.00050249	0.544637	0.12	0.045	1	6	CecA2
CG67631	0.000507035	1.18125	0.41	0.28	1	6	CG6763
Rala2	0.000529391	0.522301	0.4	0.241	1	6	Rala
CG4502	0.000538002	0.4112	0.21	0.099	1	6	CG4502
bun2	0.000540178	0.422742	0.88	0.84	1	6	bun
CG7879	0.0005624	0.453637	0.12	0.046	1	6	CG7879
tai2	0.000640579	0.636669	0.89	0.831	1	6	tai
par-14	0.000643269	0.356963	0.84	0.695	1	6	par-1
Nuak12	0.000654482	0.463542	0.53	0.35	1	6	Nuak1
Dmtn3	0.000735462	0.810055	0.28	0.16	1	6	Dmtn
mura2	0.000748715	0.373155	0.66	0.469	1	6	mura
CenG1A3	0.000767021	1.3483	0.34	0.207	1	6	CenG1A
Psn	0.000773621	0.629329	0.15	0.065	1	6	Psn
beat-IIIc2	0.000805709	0.76786	0.21	0.108	1	6	beat-IIIc
Picot1	0.000811257	0.509193	0.26	0.139	1	6	Picot
CG322643	0.000862615	0.479928	0.54	0.377	1	6	CG32264
pxb1	0.000872393	0.670545	0.55	0.42	1	6	pxb
Mitf3	0.000932558	0.34748	0.51	0.319	1	6	Mitf
Pkn2	0.000950103	0.5698	0.4	0.259	1	6	Pkn
CG86791	0.00105268	0.479499	0.1	0.037	1	6	CG8679
Tango91	0.00115996	0.52109	0.26	0.142	1	6	Tango9
CG17786	0.00124096	0.274272	0.1	0.037	1	6	CG17786
CG13893	0.00126817	0.736779	0.13	0.056	1	6	CG13893
cv-c4	0.00128586	0.498032	0.73	0.634	1	6	cv-c
bbc3	0.00140376	0.553356	0.3	0.174	1	6	bbc
CG186592	0.00150035	0.367776	0.17	0.079	1	6	CG18659
Mical1	0.00155609	0.497694	0.48	0.355	1	6	Mical
NKAIN1	0.00171006	0.527764	0.25	0.139	1	6	NKAIN
Trpm3	0.00171158	0.838125	0.4	0.268	1	6	Trpm
Unc-115a1	0.00176318	0.512818	0.34	0.21	1	6	Unc-115a
fwd1	0.00181584	0.371439	0.31	0.179	1	6	fwd
eIF4G22	0.00186658	0.568283	0.27	0.156	1	6	eIF4G2
CG1129	0.00194373	0.51302	0.18	0.087	1	6	CG1129
CG300152	0.00196247	0.447009	0.51	0.35	1	6	CG30015
CG184801	0.00199531	0.269287	0.21	0.104	1	6	CG18480
bark2	0.00205275	0.367812	0.38	0.234	1	6	bark
CG176981	0.00214423	0.568635	0.13	0.057	1	6	CG17698
emp1	0.00218007	0.728234	0.19	0.097	1	6	emp
E(bx)	0.00218858	0.43651	0.35	0.214	1	6	E(bx)
Nrg1	0.00227712	0.379074	0.61	0.435	1	6	Nrg
Fas33	0.00228958	0.588756	0.74	0.673	1	6	Fas3
slmb1	0.00230668	0.558065	0.23	0.126	1	6	slmb
mod(mdg4)1	0.00235593	0.449006	0.21	0.111	1	6	mod(mdg4)
CG176462	0.00247853	0.875036	0.25	0.149	1	6	CG17646
numb3	0.00257091	0.739176	0.36	0.239	1	6	numb
Zir	0.00275181	0.388703	0.2	0.103	1	6	Zir
gny1	0.00287036	0.429839	0.17	0.084	1	6	gny
jvl3	0.00302652	0.328987	0.7	0.566	1	6	jvl
spir2	0.00348459	0.553324	0.23	0.13	1	6	spir
CG102371	0.00349061	0.785473	0.14	0.068	1	6	CG10237
CG2641	0.00361099	0.367962	0.12	0.052	1	6	CG2641
RabX1	0.00362934	0.547216	0.13	0.06	1	6	RabX1
Idgf31	0.00364188	0.534837	0.1	0.041	1	6	Idgf3
CG152101	0.00375238	0.541781	0.11	0.048	1	6	CG15210
CG120652	0.00380036	0.43005	0.33	0.206	1	6	CG12065
Atg92	0.00380437	0.425658	0.15	0.072	1	6	Atg9
Atg7	0.00383983	0.520508	0.12	0.054	1	6	Atg7
Pino1	0.00385078	0.569764	0.32	0.205	1	6	Pino
Cerk2	0.0041249	0.267558	0.14	0.065	1	6	Cerk
tkv3	0.00420527	0.489104	0.61	0.524	1	6	tkv
Pur-alpha	0.00423117	0.317844	0.55	0.394	1	6	Pur-alpha
Cbl	0.00455135	0.337198	0.1	0.041	1	6	Cbl
Sema2a3	0.00461736	0.608155	0.39	0.267	1	6	Sema2a
Myo31DF	0.00467241	0.382621	0.27	0.157	1	6	Myo31DF
Stlk	0.00468499	0.445967	0.23	0.132	1	6	Stlk
su(w[a])	0.00470733	0.316193	0.12	0.053	1	6	su(w[a])
SecCl1	0.00474532	0.606133	0.11	0.049	1	6	SecCl
Ect31	0.00496509	0.621292	0.18	0.097	1	6	Ect3
CG116861	0.00500959	0.377976	0.14	0.067	1	6	CG11686
Sema1b2	0.00503793	0.515267	0.3	0.187	1	6	Sema1b
Lfg1	0.00520639	0.546748	0.19	0.103	1	6	Lfg
Swip-12	0.00528705	0.770178	0.25	0.152	1	6	Swip-1
CG157713	0.0053206	0.5571	0.24	0.142	1	6	CG15771
Crag	0.00534116	0.455826	0.23	0.132	1	6	Crag
CG400062	0.0056343	0.562792	0.15	0.077	1	6	CG40006
Nhe31	0.00570541	0.35873	0.14	0.068	1	6	Nhe3
[truncated: 5,470 more rows]

## Sheet: markers used for identity
Cluster		number	markers used for identity
0	Differentiating AMP	973	Eig71Ea*
1	Differentiation intermediates	229	rau*
2	EC1	878	nub*, CG13321*, mesh, vnd, Takl1, Oatp33Eb, Damm
3	EC2	724	nub*, CG13321*
4	EC3	717	nub*, CG13321*, Fst
5	ISC-P1	201	Tet*, msi
6	ISC-P2	100	mew*, Trim9, msi
7	Fat body	150	CG34166*, Fbp1, Fbp2, Lsp1alpha, Lsp1beta, Lsp2, apolpp, fon
8	Malpighian tubule	25	CG31343*, Alp10, Alp9, Alp10, vnd, Jon65Aiv, Mdr50, vanin-like, Oatp33Ea
9	Muscle	571	Mhc*, sls, bt, TpnC73F, up, wupA, CG32599, CG45076, CG8888, tn, NetA, AstA-R2, Mf, CG15186, bin, sals
10	copper/iron cell	348	MtnB*, MtnA, MtnC, MtnD, MtnE
11	Sec-Muscle	47	sals*, sls, bt, TpnC73F, CG15186, Pdfr, Ptth
12	Neuron1	95	Ank2*, Dgk, para, CG42540, CG43689, klg, CG43902, CG34353, dysc, jeb, Rdl, Cngl, Ggamma30A,Rbp61,nAChRalpha7,dpr8,Syt1,Gfrl, CG42613
13	Trachea	224	Nha1*, Ag5r, Ugt301D1
14	Neuron2	70	Dgk*, sens-2, Ae2, fru, fng
15	unknow	32	CG11816* NA
	total	5384
