# Supplementary material for: Drosophila and mouse intestinal stem cells are spatiotemporally specified by Notch suppression and Wnt activation
Source: Sci Adv. 2025 Dec 3;11(49):eady7272. doi: 10.1126/sciadv.ady7272 (PMC12674121; doi:10.1126/sciadv.ady7272)
Supplement: Supplementary file 2 — Tables S1 to S5 [file sciadv.ady7272_tables_s1_to_s5.zip › ady7272_table_s2.xlsx]

## Sheet: Sheet1
Category	CategoryID	GO	Description	PARENT_GO	LogP	Enrichment	Z-score	#TotalGeneInLibrary	#GeneInGO	#GeneInHitList	#GeneInGOAndHitList	%InGO	STDV %InGO	GeneID	Hits	Log(q-value)	GeneList
GO Biological Processes	19	GO:0050793	regulation of developmental process	19_GO:0032502 developmental process	-21	3	12	12566	695	574	94	16	1.5	31017|31075|31292|31293|31310|31332|31339|31364|31376|31429|32114|32429|32703|32846|33003|33218|33225|33245|33432|33619|33627|33753|34263|34453|34665|34772|35047|35070|35425|35524|35540|35652|35717|36255|36542|36692|36846|37007|37038|37089|37141|37201|37355|37455|37822|38436|38534|38657|38890|39013|39122|39158|39561|39909|39962|40009|40090|40143|40620|41062|41094|41225|41749|41899|42289|42356|425…	sdk|DAAM|kirre|N|Myc|Rala|ec|Fas2|norpA|ovo|Met|hiw|baz|Bx|pico|ex|ush|ds|dpp|ed|ft|tkv|numb|Trim9|bun|kuz|dl|CadN|step|Src42A|EcR|Dscam1|tor|pyr|shot|scb|Sema2a|Sema1b|grh|fj|Atg7|ena|insc|Egfr|Sox14|dar1|Cip4|vn|nmo|dally|fry|RasGAP1|Frl|Ilp8|Eip74EF|hid|fz2|wnd|cno|pyd|pum|Mical|cv-c|pxb|cdi|bnl|Rab11|slmb|InR|tsl|hh|pnt|plum|Tl|spg|sbb|msn|slpr|bab2|flw|scrib|br|Abl|tutl|dmGlut|Abd-B|ttk|gish…	-19	MyList
GO Biological Processes	19	GO:0045165	cell fate commitment	19_GO:0032502 developmental process	-16	3.7	11	12566	306	574	52	9.1	1.2	31293|31332|31379|31660|32585|32604|32703|33281|33432|33753|33983|34263|34772|34844|34847|35147|35540|35717|35997|36239|36255|36258|36497|36542|36555|36674|37038|37355|37455|38168|38657|38961|39572|40090|41062|42501|42564|42672|42676|42737|42757|43087|43404|43906|44448|44505|44522|44843|47763|48317|2768852|3772082	N|Rala|bi|CG9650|eas|Fur2|baz|S|dpp|tkv|uif|numb|kuz|elB|noc|tup|EcR|tor|Mmp2|inv|pyr|ths|drk|shot|mam|pcs|grh|insc|Egfr|rho|vn|Cbl|nuf|fz2|pyd|Rab11|tsl|loco|wake|hh|pnt|msi|spg|skd|scrib|br|robo2|nkd|Abd-B|ttk|par-1|kay	-14	MyList
GO Biological Processes	19	GO:0051239	regulation of multicellular organismal process	19_GO:0032501 multicellular organismal process	-16	2.7	9.7	12566	613	574	77	13	1.4	31017|31293|31310|31364|32429|32682|32846|33218|33225|33281|33432|33619|33627|33753|34242|34263|34453|34665|34772|35047|35070|35425|35524|35540|35717|36255|36542|36692|36746|36846|37007|37038|37141|37201|37355|37455|37921|38168|38436|38534|38657|38890|38961|39158|39909|39949|40009|40090|40143|40260|40958|41062|41899|42289|42356|42501|42504|42549|42564|42676|42737|42757|43197|43222|43415|44030|441…	sdk|N|Myc|Fas2|hiw|CG4928|Bx|ex|ush|S|dpp|ed|ft|tkv|tai|numb|Trim9|bun|kuz|dl|CadN|step|Src42A|EcR|tor|pyr|shot|scb|sli|Sema2a|Sema1b|grh|Atg7|ena|insc|Egfr|ITP|rho|dar1|Cip4|vn|nmo|Cbl|RasGAP1|Ilp8|SecCl|hid|fz2|wnd|Psn|puc|pyd|pxb|cdi|bnl|Rab11|slmb|InR|tsl|wake|hh|pnt|plum|Tl|Doa|msn|slpr|robo2|Abl|Abd-B|ttk|mld|par-1|Pura|btsz|tyn|kay	-13	MyList
GO Biological Processes	19	GO:0001736	establishment of planar polarity	19_GO:0032502 developmental process	-14	6.6	11	12566	83	574	25	4.4	0.85	31293|31332|31339|32162|32748|33245|33281|33627|35070|36592|37038|37089|37185|37455|38890|39441|39561|40620|42757|43997|44448|45821|2768852|3346167|3772082	N|Rala|ec|fw|chas|ds|S|ft|CadN|Shrm|grh|fj|sano|Egfr|nmo|mirr|Frl|cno|pnt|jbug|scrib|Abl|par-1|btsz|kay	-12	MyList
GO Biological Processes	19	GO:0030334	regulation of cell migration	19_GO:0040011 locomotion	-13	6.2	11	12566	88	574	25	4.4	0.85	33994|33995|34242|34772|35652|36258|36692|36746|36846|37007|37201|37455|38657|38961|40958|42356|42504|42549|42737|44030|44522|48317|53566|2768852|3772082	Pvf2|Pvf3|tai|kuz|Dscam1|ths|scb|sli|Sema2a|Sema1b|ena|Egfr|vn|Cbl|puc|bnl|slmb|InR|hh|msn|robo2|ttk|Kat60|par-1|kay	-11	MyList
GO Biological Processes	19	GO:2000145	regulation of cell motility	19_GO:0040011 locomotion	-13	6.1	11	12566	90	574	25	4.4	0.85	33994|33995|34242|34772|35652|36258|36692|36746|36846|37007|37201|37455|38657|38961|40958|42356|42504|42549|42737|44030|44522|48317|53566|2768852|3772082	Pvf2|Pvf3|tai|kuz|Dscam1|ths|scb|sli|Sema2a|Sema1b|ena|Egfr|vn|Cbl|puc|bnl|slmb|InR|hh|msn|robo2|ttk|Kat60|par-1|kay	-11	MyList
GO Biological Processes	19	GO:0007163	establishment or maintenance of cell polarity	19_GO:0009987 cellular process	-12	3.9	9.1	12566	201	574	36	6.3	1	31023|31293|31332|31339|32071|32162|32703|33245|33281|33627|35070|36592|37038|37089|37185|37355|37455|38890|38961|39441|39561|40620|41749|41788|42501|42504|42672|42676|42743|42757|44448|44861|45821|48571|2768852|3772082	fz3|N|Rala|ec|Kap3|fw|baz|ds|S|ft|CadN|Shrm|grh|fj|sano|insc|Egfr|nmo|Cbl|mirr|Frl|cno|cv-c|jvl|Rab11|slmb|loco|wake|cnc|pnt|scrib|sdt|Abl|heph|par-1|kay	-9.9	MyList
GO Biological Processes	19	GO:0042127	regulation of cell population proliferation	19_GO:0050789 regulation of biological process	-9.9	2.8	7.7	12566	368	574	47	8.2	1.1	31075|31293|31332|32703|33003|33218|33627|34263|34453|34665|35047|35070|35540|35652|35799|35997|36255|36542|36846|37007|37038|37201|37455|37548|38436|38657|38961|39122|40081|40090|41450|41749|41852|41899|42356|42504|42549|42737|42757|43222|43415|43428|44115|44448|45821|46015|50225	DAAM|N|Rala|baz|pico|ex|ft|numb|Trim9|bun|dl|CadN|EcR|Dscam1|LRP1|Mmp2|pyr|shot|Sema2a|Sema1b|grh|ena|Egfr|wdp|dar1|vn|Cbl|fry|Mkp3|fz2|Tango9|cv-c|Tm1|pxb|bnl|slmb|InR|hh|pnt|Tl|Doa|Pkc98E|Rgl|scrib|Abl|tutl|Prosap	-8	MyList
GO Biological Processes	19	GO:0045595	regulation of cell differentiation	19_GO:0032502 developmental process	-9.1	3	7.4	12566	286	574	39	6.8	1.1	31017|31075|31293|31310|31364|33218|33225|33432|33619|33753|34263|34665|35047|35070|35524|35540|36255|36542|36846|37007|37038|37141|37822|38436|38657|39158|41225|42289|42356|42504|42549|42737|42757|43404|44254|47763|48317|2768852|3346192	sdk|DAAM|N|Myc|Fas2|ex|ush|dpp|ed|tkv|numb|bun|dl|CadN|Src42A|EcR|pyr|shot|Sema2a|Sema1b|grh|Atg7|Sox14|dar1|vn|RasGAP1|Mical|cdi|bnl|slmb|InR|hh|pnt|spg|bab2|Abd-B|ttk|par-1|Vmat	-7.3	MyList
GO Biological Processes	19	GO:2000026	regulation of multicellular organismal development	19_GO:0032502 developmental process	-8	2.8	6.9	12566	286	574	37	6.4	1	31293|31310|32429|33619|33753|34263|34665|35070|35524|36255|36542|36692|36846|37007|37038|37141|37201|37355|38436|38534|38890|39909|40143|41062|42501|42504|42549|42564|42737|42757|43197|44030|44111|45821|48317|2768852|3354987	N|Myc|hiw|ed|tkv|numb|bun|CadN|Src42A|pyr|shot|scb|Sema2a|Sema1b|grh|Atg7|ena|insc|dar1|Cip4|nmo|Ilp8|wnd|pyd|Rab11|slmb|InR|tsl|hh|pnt|plum|msn|slpr|Abl|ttk|par-1|tyn	-6.3	MyList
GO Biological Processes	19	GO:0045596	negative regulation of cell differentiation	19_GO:0048519 negative regulation of biological process	-5.6	3.7	6	12566	100	574	17	3	0.71	31017|31293|31364|33225|33619|34263|34665|35070|36846|37007|39158|42289|42356|42504|42757|47763|48317	sdk|N|Fas2|ush|ed|numb|bun|CadN|Sema2a|Sema1b|RasGAP1|cdi|bnl|slmb|pnt|Abd-B|ttk	-4	MyList
GO Biological Processes	19	GO:0008284	positive regulation of cell population proliferation	19_GO:0048518 positive regulation of biological process	-4.7	2.8	5.1	12566	164	574	21	3.7	0.78	31075|31293|31332|33003|34665|35047|36255|36542|37201|37455|38436|38657|41450|42356|42549|42737|42757|43222|44115|45821|50225	DAAM|N|Rala|pico|bun|dl|pyr|shot|ena|Egfr|dar1|vn|Tango9|bnl|InR|hh|pnt|Tl|Rgl|Abl|Prosap	-3.3	MyList
GO Biological Processes	19	GO:0060284	regulation of cell development	19_GO:0032502 developmental process	-4.2	2.6	4.6	12566	179	574	21	3.7	0.78	31293|31310|31364|33619|34263|34665|35070|35540|36255|36542|36846|37007|37038|37141|37822|38436|41225|42504|42549|42737|42757	N|Myc|Fas2|ed|numb|bun|CadN|EcR|pyr|shot|Sema2a|Sema1b|grh|Atg7|Sox14|dar1|Mical|slmb|InR|hh|pnt	-2.7	MyList
GO Biological Processes	19	GO:0045597	positive regulation of cell differentiation	19_GO:0048518 positive regulation of biological process	-4	2.9	4.7	12566	119	574	16	2.8	0.69	31075|31293|31310|34665|35047|35540|36255|36542|37822|38436|39158|42504|42549|42737|42757|3346192	DAAM|N|Myc|bun|dl|EcR|pyr|shot|Sox14|dar1|RasGAP1|slmb|InR|hh|pnt|Vmat	-2.6	MyList
GO Biological Processes	19	GO:0010720	positive regulation of cell development	19_GO:0048518 positive regulation of biological process	-2.7	2.8	3.6	12566	87	574	11	1.9	0.57	31293|31310|34665|35540|36255|36542|37822|38436|42504|42549|42737	N|Myc|bun|EcR|pyr|shot|Sox14|dar1|slmb|InR|hh	-1.5	MyList
