# Supplementary material for: Drosophila and mouse intestinal stem cells are spatiotemporally specified by Notch suppression and Wnt activation
Source: Sci Adv. 2025 Dec 3;11(49):eady7272. doi: 10.1126/sciadv.ady7272 (PMC12674121; doi:10.1126/sciadv.ady7272)
Supplement: Supplementary file 2 — Tables S1 to S5 [file sciadv.ady7272_tables_s1_to_s5.zip › ady7272_table_s3.xlsx]

## Sheet: GO_AllLists-c0
Category	CategoryID	GO	Description	PARENT_GO	LogP	Enrichment	Z-score	#TotalGeneInLibrary	#GeneInGO	#GeneInHitList	#GeneInGOAndHitList	%InGO	STDV %InGO	GeneID	Hits	Log(q-value)	GeneList
KEGG Pathway	24	dme00190	Oxidative phosphorylation - Drosophila melanogaster (fruit fly)		-28	22	23	12585	146	101	26	26	4.4	34996|35279|35944|37617|37728|39143|40389|40390|40679|41550|41845|42291|42341|43693|43829|44307|45012|45247|46040|46069|50002|50246|317928|19893529|19893542|19893549	Cyt-c-p|COX4|VhaAC45|blw|levy|ATPsynB|VhaM9.7-b|COX8|Vha26|Vha55|ATPsynO|ATPsynD|Vha13|ATPsynC|ATPsynbeta|Vha16-1|Vha68-2|VhaPPA1-1|cype|ATPsynG|COX7A|COX7C|ND-MLRQ|ND2|ND3|ND5	-24	MyList
GO Biological Processes	19	GO:1902600	proton transmembrane transport	19_GO:0051179 localization	-20	32	22	12585	62	101	16	16	3.6	37617|39143|40389|40679|41104|41550|41845|42291|42341|43693|43829|44307|45012|45247|46069|19893549	blw|ATPsynB|VhaM9.7-b|Vha26|ATP6AP2|Vha55|ATPsynO|ATPsynD|Vha13|ATPsynC|ATPsynbeta|Vha16-1|Vha68-2|VhaPPA1-1|ATPsynG|ND5	-16	MyList
Reactome Gene Sets	6	R-DME-1428517	Aerobic respiration and respiratory electron transport		-15	12	14	12585	202	101	19	19	3.9	34500|35279|37617|37728|39143|40390|41845|42291|43693|43829|46040|46069|50002|50246|317928|326237|19893529|19893542|19893549	porin|COX4|blw|levy|ATPsynB|COX8|ATPsynO|ATPsynD|ATPsynC|ATPsynbeta|cype|ATPsynG|COX7A|COX7C|ND-MLRQ|Ubi-p5E|ND2|ND3|ND5	-11	MyList
GO Biological Processes	19	GO:0006119	oxidative phosphorylation	19_GO:0009987 cellular process	-13	16	14	12585	106	101	14	14	3.4	34996|35279|37728|40390|41845|43829|46040|50002|50246|50266|317928|19893529|19893542|19893549	Cyt-c-p|COX4|levy|COX8|ATPsynO|ATPsynbeta|cype|COX7A|COX7C|COX7B|ND-MLRQ|ND2|ND3|ND5	-9.8	MyList
GO Biological Processes	19	GO:0006123	mitochondrial electron transport, cytochrome c to oxygen	19_GO:0009987 cellular process	-13	47	20	12585	24	101	9	8.9	2.8	34996|35279|37728|40390|46040|50002|50246|50266|317928	Cyt-c-p|COX4|levy|COX8|cype|COX7A|COX7C|COX7B|ND-MLRQ	-9.8	MyList
KEGG Pathway	24	dme04145	Phagosome - Drosophila melanogaster (fruit fly)		-13	19	15	12585	85	101	13	13	3.3	31521|35944|37238|37368|40389|40679|40848|41166|41550|42341|44307|45012|45247	Act5C|VhaAC45|betaTub56D|Act57B|VhaM9.7-b|Vha26|alphaTub84B|Calr|Vha55|Vha13|Vha16-1|Vha68-2|VhaPPA1-1	-9.8	MyList
GO Biological Processes	19	GO:0009060	aerobic respiration	19_GO:0009987 cellular process	-12	13	13	12585	135	101	14	14	3.4	34996|35279|37728|40390|41845|43829|46040|50002|50246|50266|317928|19893529|19893542|19893549	Cyt-c-p|COX4|levy|COX8|ATPsynO|ATPsynbeta|cype|COX7A|COX7C|COX7B|ND-MLRQ|ND2|ND3|ND5	-8.4	MyList
GO Biological Processes	19	GO:0098662	inorganic cation transmembrane transport	19_GO:0051179 localization	-11	9	11	12585	236	101	17	17	3.7	37617|37800|39143|40389|40679|41104|41550|41845|42291|42341|43693|43829|44307|45012|45247|46069|19893549	blw|kcc|ATPsynB|VhaM9.7-b|Vha26|ATP6AP2|Vha55|ATPsynO|ATPsynD|Vha13|ATPsynC|ATPsynbeta|Vha16-1|Vha68-2|VhaPPA1-1|ATPsynG|ND5	-8.3	MyList
GO Biological Processes	19	GO:0022900	electron transport chain	19_GO:0009987 cellular process	-11	14	13	12585	114	101	13	13	3.3	34996|35279|37617|37728|40390|46040|50002|50246|50266|317928|19893529|19893542|19893549	Cyt-c-p|COX4|blw|levy|COX8|cype|COX7A|COX7C|COX7B|ND-MLRQ|ND2|ND3|ND5	-8.2	MyList
Reactome Gene Sets	6	R-DME-917977	Transferrin endocytosis and recycling		-11	42	18	12585	24	101	8	7.9	2.7	35944|40389|40679|41550|42341|44307|45012|45247	VhaAC45|VhaM9.7-b|Vha26|Vha55|Vha13|Vha16-1|Vha68-2|VhaPPA1-1	-8.1	MyList
GO Biological Processes	19	GO:0045333	cellular respiration	19_GO:0009987 cellular process	-11	12	12	12585	147	101	14	14	3.4	34996|35279|37728|40390|41845|43829|46040|50002|50246|50266|317928|19893529|19893542|19893549	Cyt-c-p|COX4|levy|COX8|ATPsynO|ATPsynbeta|cype|COX7A|COX7C|COX7B|ND-MLRQ|ND2|ND3|ND5	-8.1	MyList
GO Biological Processes	19	GO:0098655	monoatomic cation transmembrane transport	19_GO:0051179 localization	-11	8.5	11	12585	249	101	17	17	3.7	37617|37800|39143|40389|40679|41104|41550|41845|42291|42341|43693|43829|44307|45012|45247|46069|19893549	blw|kcc|ATPsynB|VhaM9.7-b|Vha26|ATP6AP2|Vha55|ATPsynO|ATPsynD|Vha13|ATPsynC|ATPsynbeta|Vha16-1|Vha68-2|VhaPPA1-1|ATPsynG|ND5	-8.1	MyList
GO Biological Processes	19	GO:0019646	aerobic electron transport chain	19_GO:0009987 cellular process	-11	16	13	12585	95	101	12	12	3.2	34996|35279|37728|40390|46040|50002|50246|50266|317928|19893529|19893542|19893549	Cyt-c-p|COX4|levy|COX8|cype|COX7A|COX7C|COX7B|ND-MLRQ|ND2|ND3|ND5	-8.1	MyList
Reactome Gene Sets	6	R-DME-77387	Insulin receptor recycling		-11	40	17	12585	25	101	8	7.9	2.7	35944|40389|40679|41550|42341|44307|45012|45247	VhaAC45|VhaM9.7-b|Vha26|Vha55|Vha13|Vha16-1|Vha68-2|VhaPPA1-1	-8.1	MyList
GO Biological Processes	19	GO:0042773	ATP synthesis coupled electron transport	19_GO:0009987 cellular process	-11	15	13	12585	98	101	12	12	3.2	34996|35279|37728|40390|46040|50002|50246|50266|317928|19893529|19893542|19893549	Cyt-c-p|COX4|levy|COX8|cype|COX7A|COX7C|COX7B|ND-MLRQ|ND2|ND3|ND5	-8	MyList
GO Biological Processes	19	GO:0042775	mitochondrial ATP synthesis coupled electron transport	19_GO:0009987 cellular process	-11	15	13	12585	98	101	12	12	3.2	34996|35279|37728|40390|46040|50002|50246|50266|317928|19893529|19893542|19893549	Cyt-c-p|COX4|levy|COX8|cype|COX7A|COX7C|COX7B|ND-MLRQ|ND2|ND3|ND5	-8	MyList
Reactome Gene Sets	6	R-DME-8949613	Cristae formation		-11	55	19	12585	16	101	7	6.9	2.5	37617|39143|41845|42291|43693|43829|46069	blw|ATPsynB|ATPsynO|ATPsynD|ATPsynC|ATPsynbeta|ATPsynG	-8	MyList
Reactome Gene Sets	6	R-DME-163210	Formation of ATP by chemiosmotic coupling		-11	55	19	12585	16	101	7	6.9	2.5	37617|39143|41845|42291|43693|43829|46069	blw|ATPsynB|ATPsynO|ATPsynD|ATPsynC|ATPsynbeta|ATPsynG	-8	MyList
GO Biological Processes	19	GO:0009145	purine nucleoside triphosphate biosynthetic process	19_GO:0009987 cellular process	-10	34	16	12585	29	101	8	7.9	2.7	37617|39143|41845|42291|43693|43739|43829|46069	blw|ATPsynB|ATPsynO|ATPsynD|ATPsynC|awd|ATPsynbeta|ATPsynG	-7.7	MyList
GO Biological Processes	19	GO:0009206	purine ribonucleoside triphosphate biosynthetic process	19_GO:0009987 cellular process	-10	34	16	12585	29	101	8	7.9	2.7	37617|39143|41845|42291|43693|43739|43829|46069	blw|ATPsynB|ATPsynO|ATPsynD|ATPsynC|awd|ATPsynbeta|ATPsynG	-7.7	MyList
GO Biological Processes	19	GO:0022904	respiratory electron transport chain	19_GO:0009987 cellular process	-10	14	12	12585	109	101	12	12	3.2	34996|35279|37728|40390|46040|50002|50246|50266|317928|19893529|19893542|19893549	Cyt-c-p|COX4|levy|COX8|cype|COX7A|COX7C|COX7B|ND-MLRQ|ND2|ND3|ND5	-7.6	MyList
GO Biological Processes	19	GO:0098660	inorganic ion transmembrane transport	19_GO:0051179 localization	-10	7.6	10	12585	277	101	17	17	3.7	37617|37800|39143|40389|40679|41104|41550|41845|42291|42341|43693|43829|44307|45012|45247|46069|19893549	blw|kcc|ATPsynB|VhaM9.7-b|Vha26|ATP6AP2|Vha55|ATPsynO|ATPsynD|Vha13|ATPsynC|ATPsynbeta|Vha16-1|Vha68-2|VhaPPA1-1|ATPsynG|ND5	-7.6	MyList
GO Biological Processes	19	GO:0009205	purine ribonucleoside triphosphate metabolic process	19_GO:0009987 cellular process	-10	19	13	12585	64	101	10	9.9	3	37617|39143|41550|41845|42291|43693|43739|43829|45012|46069	blw|ATPsynB|Vha55|ATPsynO|ATPsynD|ATPsynC|awd|ATPsynbeta|Vha68-2|ATPsynG	-7.5	MyList
GO Biological Processes	19	GO:0009144	purine nucleoside triphosphate metabolic process	19_GO:0009987 cellular process	-10	19	13	12585	65	101	10	9.9	3	37617|39143|41550|41845|42291|43693|43739|43829|45012|46069	blw|ATPsynB|Vha55|ATPsynO|ATPsynD|ATPsynC|awd|ATPsynbeta|Vha68-2|ATPsynG	-7.5	MyList
GO Biological Processes	19	GO:0009201	ribonucleoside triphosphate biosynthetic process	19_GO:0009987 cellular process	-10	32	16	12585	31	101	8	7.9	2.7	37617|39143|41845|42291|43693|43739|43829|46069	blw|ATPsynB|ATPsynO|ATPsynD|ATPsynC|awd|ATPsynbeta|ATPsynG	-7.5	MyList
GO Biological Processes	19	GO:0015980	energy derivation by oxidation of organic compounds	19_GO:0009987 cellular process	-10	10	11	12585	173	101	14	14	3.4	34996|35279|37728|40390|41845|43829|46040|50002|50246|50266|317928|19893529|19893542|19893549	Cyt-c-p|COX4|levy|COX8|ATPsynO|ATPsynbeta|cype|COX7A|COX7C|COX7B|ND-MLRQ|ND2|ND3|ND5	-7.5	MyList
GO Biological Processes	19	GO:0009199	ribonucleoside triphosphate metabolic process	19_GO:0009987 cellular process	-10	19	13	12585	66	101	10	9.9	3	37617|39143|41550|41845|42291|43693|43739|43829|45012|46069	blw|ATPsynB|Vha55|ATPsynO|ATPsynD|ATPsynC|awd|ATPsynbeta|Vha68-2|ATPsynG	-7.5	MyList
Reactome Gene Sets	6	R-DME-168249	Innate Immune System		-9.9	5	8.8	12585	576	101	23	23	4.2	31349|31521|32341|32358|32595|33374|34281|36271|36775|37238|38011|40389|40679|41104|41550|42341|43662|43739|44307|45012|45247|45815|326237	Vap33|Act5C|CtsB|ben|Cyp1|Npc2a|Trx2|eEF1alpha1|Rho1|betaTub56D|CG9380|VhaM9.7-b|Vha26|ATP6AP2|Vha55|Vha13|Sap-r|awd|Vha16-1|Vha68-2|VhaPPA1-1|Spn27A|Ubi-p5E	-7.4	MyList
Reactome Gene Sets	6	R-DME-2262752	Cellular responses to stress		-9.9	6.3	9.4	12585	376	101	19	19	3.9	34281|35279|36271|37238|37728|40389|40390|40679|40848|41550|42341|44307|45012|45247|46040|50002|50246|317928|326237	Trx2|COX4|eEF1alpha1|betaTub56D|levy|VhaM9.7-b|COX8|Vha26|alphaTub84B|Vha55|Vha13|Vha16-1|Vha68-2|VhaPPA1-1|cype|COX7A|COX7C|ND-MLRQ|Ubi-p5E	-7.4	MyList
Reactome Gene Sets	6	R-DME-5628897	TP53 Regulates Metabolic Genes		-9.8	23	14	12585	49	101	9	8.9	2.8	34281|35279|36059|37728|40390|46040|50002|50246|317928	Trx2|COX4|14-3-3zeta|levy|COX8|cype|COX7A|COX7C|ND-MLRQ	-7.4	MyList
GO Biological Processes	19	GO:0009142	nucleoside triphosphate biosynthetic process	19_GO:0009987 cellular process	-9.8	30	15	12585	33	101	8	7.9	2.7	37617|39143|41845|42291|43693|43739|43829|46069	blw|ATPsynB|ATPsynO|ATPsynD|ATPsynC|awd|ATPsynbeta|ATPsynG	-7.4	MyList
Reactome Gene Sets	6	R-DME-1592230	Mitochondrial biogenesis		-9.7	42	17	12585	21	101	7	6.9	2.5	37617|39143|41845|42291|43693|43829|46069	blw|ATPsynB|ATPsynO|ATPsynD|ATPsynC|ATPsynbeta|ATPsynG	-7.3	MyList
GO Biological Processes	19	GO:0009141	nucleoside triphosphate metabolic process	19_GO:0009987 cellular process	-9.7	18	13	12585	71	101	10	9.9	3	37617|39143|41550|41845|42291|43693|43739|43829|45012|46069	blw|ATPsynB|Vha55|ATPsynO|ATPsynD|ATPsynC|awd|ATPsynbeta|Vha68-2|ATPsynG	-7.2	MyList
GO Biological Processes	19	GO:0006091	generation of precursor metabolites and energy	19_GO:0009987 cellular process	-9.6	8.5	10	12585	221	101	15	15	3.5	34996|35279|37617|37728|40390|41845|43829|46040|50002|50246|50266|317928|19893529|19893542|19893549	Cyt-c-p|COX4|blw|levy|COX8|ATPsynO|ATPsynbeta|cype|COX7A|COX7C|COX7B|ND-MLRQ|ND2|ND3|ND5	-7.2	MyList
Reactome Gene Sets	6	R-DME-8953897	Cellular responses to stimuli		-9.4	5.9	9	12585	402	101	19	19	3.9	34281|35279|36271|37238|37728|40389|40390|40679|40848|41550|42341|44307|45012|45247|46040|50002|50246|317928|326237	Trx2|COX4|eEF1alpha1|betaTub56D|levy|VhaM9.7-b|COX8|Vha26|alphaTub84B|Vha55|Vha13|Vha16-1|Vha68-2|VhaPPA1-1|cype|COX7A|COX7C|ND-MLRQ|Ubi-p5E	-7	MyList
GO Biological Processes	19	GO:0034220	monoatomic ion transmembrane transport	19_GO:0051179 localization	-9.3	6.2	9	12585	362	101	18	18	3.8	34500|37617|37800|39143|40389|40679|41104|41550|41845|42291|42341|43693|43829|44307|45012|45247|46069|19893549	porin|blw|kcc|ATPsynB|VhaM9.7-b|Vha26|ATP6AP2|Vha55|ATPsynO|ATPsynD|Vha13|ATPsynC|ATPsynbeta|Vha16-1|Vha68-2|VhaPPA1-1|ATPsynG|ND5	-6.9	MyList
GO Biological Processes	19	GO:0015986	proton motive force-driven ATP synthesis	19_GO:0009987 cellular process	-9.3	36	16	12585	24	101	7	6.9	2.5	37617|39143|41845|42291|43693|43829|46069	blw|ATPsynB|ATPsynO|ATPsynD|ATPsynC|ATPsynbeta|ATPsynG	-6.9	MyList
Reactome Gene Sets	6	R-DME-1222556	ROS and RNS production in phagocytes		-9.3	36	16	12585	24	101	7	6.9	2.5	40389|40679|41550|42341|44307|45012|45247	VhaM9.7-b|Vha26|Vha55|Vha13|Vha16-1|Vha68-2|VhaPPA1-1	-6.9	MyList
GO Biological Processes	19	GO:0006812	monoatomic cation transport	19_GO:0051179 localization	-9.1	6.5	9.1	12585	324	101	17	17	3.7	37617|37800|39143|40389|40679|41104|41550|41845|42291|42341|43693|43829|44307|45012|45247|46069|19893549	blw|kcc|ATPsynB|VhaM9.7-b|Vha26|ATP6AP2|Vha55|ATPsynO|ATPsynD|Vha13|ATPsynC|ATPsynbeta|Vha16-1|Vha68-2|VhaPPA1-1|ATPsynG|ND5	-6.8	MyList
GO Biological Processes	19	GO:0006754	ATP biosynthetic process	19_GO:0009987 cellular process	-9.1	35	15	12585	25	101	7	6.9	2.5	37617|39143|41845|42291|43693|43829|46069	blw|ATPsynB|ATPsynO|ATPsynD|ATPsynC|ATPsynbeta|ATPsynG	-6.8	MyList
GO Biological Processes	19	GO:0046034	ATP metabolic process	19_GO:0009987 cellular process	-9	19	12	12585	60	101	9	8.9	2.8	37617|39143|41550|41845|42291|43693|43829|45012|46069	blw|ATPsynB|Vha55|ATPsynO|ATPsynD|ATPsynC|ATPsynbeta|Vha68-2|ATPsynG	-6.7	MyList
Reactome Gene Sets	6	R-DME-74752	Signaling by Insulin receptor		-8.9	24	13	12585	42	101	8	7.9	2.7	35944|40389|40679|41550|42341|44307|45012|45247	VhaAC45|VhaM9.7-b|Vha26|Vha55|Vha13|Vha16-1|Vha68-2|VhaPPA1-1	-6.6	MyList
Reactome Gene Sets	6	R-DME-9711097	Cellular response to starvation		-8.1	26	13	12585	34	101	7	6.9	2.5	40389|40679|41550|42341|44307|45012|45247	VhaM9.7-b|Vha26|Vha55|Vha13|Vha16-1|Vha68-2|VhaPPA1-1	-5.8	MyList
Reactome Gene Sets	6	R-DME-9639288	Amino acids regulate mTORC1		-8.1	26	13	12585	34	101	7	6.9	2.5	40389|40679|41550|42341|44307|45012|45247	VhaM9.7-b|Vha26|Vha55|Vha13|Vha16-1|Vha68-2|VhaPPA1-1	-5.8	MyList
GO Biological Processes	19	GO:0009150	purine ribonucleotide metabolic process	19_GO:0009987 cellular process	-7.9	12	9.9	12585	107	101	10	9.9	3	37617|39143|41550|41845|42291|43693|43739|43829|45012|46069	blw|ATPsynB|Vha55|ATPsynO|ATPsynD|ATPsynC|awd|ATPsynbeta|Vha68-2|ATPsynG	-5.6	MyList
Reactome Gene Sets	6	R-DME-917937	Iron uptake and transport		-7.8	14	10	12585	81	101	9	8.9	2.8	35944|40389|40679|41550|42341|44307|45012|45247|326237	VhaAC45|VhaM9.7-b|Vha26|Vha55|Vha13|Vha16-1|Vha68-2|VhaPPA1-1|Ubi-p5E	-5.5	MyList
GO Biological Processes	19	GO:0006811	monoatomic ion transport	19_GO:0051179 localization	-7.8	5	7.7	12585	453	101	18	18	3.8	34500|37617|37800|39143|40389|40679|41104|41550|41845|42291|42341|43693|43829|44307|45012|45247|46069|19893549	porin|blw|kcc|ATPsynB|VhaM9.7-b|Vha26|ATP6AP2|Vha55|ATPsynO|ATPsynD|Vha13|ATPsynC|ATPsynbeta|Vha16-1|Vha68-2|VhaPPA1-1|ATPsynG|ND5	-5.5	MyList
Reactome Gene Sets	6	R-DME-9864848	Complex IV assembly		-7.7	23	12	12585	38	101	7	6.9	2.5	35279|37728|40390|46040|50002|50246|317928	COX4|levy|COX8|cype|COX7A|COX7C|ND-MLRQ	-5.5	MyList
Reactome Gene Sets	6	R-DME-9707564	Cytoprotection by HMOX1		-7.7	22	12	12585	39	101	7	6.9	2.5	35279|37728|40390|46040|50002|50246|317928	COX4|levy|COX8|cype|COX7A|COX7C|ND-MLRQ	-5.4	MyList
GO Biological Processes	19	GO:0009152	purine ribonucleotide biosynthetic process	19_GO:0009987 cellular process	-7.6	17	11	12585	60	101	8	7.9	2.7	37617|39143|41845|42291|43693|43739|43829|46069	blw|ATPsynB|ATPsynO|ATPsynD|ATPsynC|awd|ATPsynbeta|ATPsynG	-5.4	MyList
GO Biological Processes	19	GO:0009259	ribonucleotide metabolic process	19_GO:0009987 cellular process	-7.6	11	9.6	12585	114	101	10	9.9	3	37617|39143|41550|41845|42291|43693|43739|43829|45012|46069	blw|ATPsynB|Vha55|ATPsynO|ATPsynD|ATPsynC|awd|ATPsynbeta|Vha68-2|ATPsynG	-5.4	MyList
Reactome Gene Sets	6	R-DME-9006934	Signaling by Receptor Tyrosine Kinases		-7.6	8.2	8.8	12585	183	101	12	12	3.2	31521|35944|36059|36775|40389|40679|41550|42341|44307|45012|45247|326237	Act5C|VhaAC45|14-3-3zeta|Rho1|VhaM9.7-b|Vha26|Vha55|Vha13|Vha16-1|Vha68-2|VhaPPA1-1|Ubi-p5E	-5.4	MyList
GO Biological Processes	19	GO:0019693	ribose phosphate metabolic process	19_GO:0009987 cellular process	-7.5	11	9.4	12585	118	101	10	9.9	3	37617|39143|41550|41845|42291|43693|43739|43829|45012|46069	blw|ATPsynB|Vha55|ATPsynO|ATPsynD|ATPsynC|awd|ATPsynbeta|Vha68-2|ATPsynG	-5.2	MyList
Reactome Gene Sets	6	R-DME-611105	Respiratory electron transport		-7.4	10	9.3	12585	119	101	10	9.9	3	35279|37728|40390|46040|50002|50246|317928|19893529|19893542|19893549	COX4|levy|COX8|cype|COX7A|COX7C|ND-MLRQ|ND2|ND3|ND5	-5.2	MyList
GO Biological Processes	19	GO:0009260	ribonucleotide biosynthetic process	19_GO:0009987 cellular process	-7.2	15	10	12585	67	101	8	7.9	2.7	37617|39143|41845|42291|43693|43739|43829|46069	blw|ATPsynB|ATPsynO|ATPsynD|ATPsynC|awd|ATPsynbeta|ATPsynG	-5	MyList
Reactome Gene Sets	6	R-DME-1852241	Organelle biogenesis and maintenance		-7.2	19	11	12585	45	101	7	6.9	2.5	37617|39143|41845|42291|43693|43829|46069	blw|ATPsynB|ATPsynO|ATPsynD|ATPsynC|ATPsynbeta|ATPsynG	-5	MyList
GO Biological Processes	19	GO:0046390	ribose phosphate biosynthetic process	19_GO:0009987 cellular process	-7.1	14	10	12585	69	101	8	7.9	2.7	37617|39143|41845|42291|43693|43739|43829|46069	blw|ATPsynB|ATPsynO|ATPsynD|ATPsynC|awd|ATPsynbeta|ATPsynG	-4.9	MyList
GO Biological Processes	19	GO:0006164	purine nucleotide biosynthetic process	19_GO:0009987 cellular process	-7.1	14	10	12585	70	101	8	7.9	2.7	37617|39143|41845|42291|43693|43739|43829|46069	blw|ATPsynB|ATPsynO|ATPsynD|ATPsynC|awd|ATPsynbeta|ATPsynG	-4.9	MyList
Reactome Gene Sets	6	R-DME-9711123	Cellular response to chemical stress		-6.8	11	9	12585	105	101	9	8.9	2.8	34281|35279|37728|40390|46040|50002|50246|317928|326237	Trx2|COX4|levy|COX8|cype|COX7A|COX7C|ND-MLRQ|Ubi-p5E	-4.6	MyList
GO Biological Processes	19	GO:0044419	biological process involved in interspecies interaction between organisms	19_GO:0044419 biological process involved in interspecies interaction between organisms	-6.7	4.2	6.8	12585	530	101	18	18	3.8	31349|32358|34070|34193|34281|36775|38127|38723|39700|39701|39704|39707|39708|39711|39712|45268|45815|3355016	Vap33|ben|Rack1|Glt|Trx2|Rho1|LysD|LanA|Eig71Ea|Eig71Eb|Eig71Ed|Eig71Ef|Eig71Eg|Eig71Ej|Eig71Ek|cathD|Spn27A|RNASEK	-4.6	MyList
GO Biological Processes	19	GO:0006163	purine nucleotide metabolic process	19_GO:0009987 cellular process	-6.7	8.8	8.4	12585	142	101	10	9.9	3	37617|39143|41550|41845|42291|43693|43739|43829|45012|46069	blw|ATPsynB|Vha55|ATPsynO|ATPsynD|ATPsynC|awd|ATPsynbeta|Vha68-2|ATPsynG	-4.5	MyList
GO Biological Processes	19	GO:0055085	transmembrane transport	19_GO:0051179 localization	-6.6	3.5	6.4	12585	793	101	22	22	4.1	32007|33171|34500|36237|37617|37800|38104|39143|40389|40679|41104|41550|41845|42291|42341|43693|43829|44307|45012|45247|46069|19893549	sesB|CG3164|porin|Prip|blw|kcc|CG13907|ATPsynB|VhaM9.7-b|Vha26|ATP6AP2|Vha55|ATPsynO|ATPsynD|Vha13|ATPsynC|ATPsynbeta|Vha16-1|Vha68-2|VhaPPA1-1|ATPsynG|ND5	-4.5	MyList
GO Biological Processes	19	GO:0043207	response to external biotic stimulus	19_GO:0050896 response to stimulus	-6.3	4.2	6.6	12585	504	101	17	17	3.7	31349|32358|34193|34281|36775|38127|38723|39700|39701|39704|39707|39708|39711|39712|45268|45815|3355016	Vap33|ben|Glt|Trx2|Rho1|LysD|LanA|Eig71Ea|Eig71Eb|Eig71Ed|Eig71Ef|Eig71Eg|Eig71Ej|Eig71Ek|cathD|Spn27A|RNASEK	-4.2	MyList
GO Biological Processes	19	GO:0051707	response to other organism	19_GO:0044419 biological process involved in interspecies interaction between organisms	-6.3	4.2	6.6	12585	504	101	17	17	3.7	31349|32358|34193|34281|36775|38127|38723|39700|39701|39704|39707|39708|39711|39712|45268|45815|3355016	Vap33|ben|Glt|Trx2|Rho1|LysD|LanA|Eig71Ea|Eig71Eb|Eig71Ed|Eig71Ef|Eig71Eg|Eig71Ej|Eig71Ek|cathD|Spn27A|RNASEK	-4.2	MyList
GO Biological Processes	19	GO:0009607	response to biotic stimulus	19_GO:0050896 response to stimulus	-6.3	4.2	6.6	12585	505	101	17	17	3.7	31349|32358|34193|34281|36775|38127|38723|39700|39701|39704|39707|39708|39711|39712|45268|45815|3355016	Vap33|ben|Glt|Trx2|Rho1|LysD|LanA|Eig71Ea|Eig71Eb|Eig71Ed|Eig71Ef|Eig71Eg|Eig71Ej|Eig71Ek|cathD|Spn27A|RNASEK	-4.2	MyList
GO Biological Processes	19	GO:0098542	defense response to other organism	19_GO:0044419 biological process involved in interspecies interaction between organisms	-6.2	4.4	6.6	12585	458	101	16	16	3.6	31349|32358|34193|34281|36775|38127|38723|39700|39701|39704|39707|39708|39711|39712|45268|45815	Vap33|ben|Glt|Trx2|Rho1|LysD|LanA|Eig71Ea|Eig71Eb|Eig71Ed|Eig71Ef|Eig71Eg|Eig71Ej|Eig71Ek|cathD|Spn27A	-4	MyList
GO Biological Processes	19	GO:0009165	nucleotide biosynthetic process	19_GO:0009987 cellular process	-6.1	11	8.4	12585	94	101	8	7.9	2.7	37617|39143|41845|42291|43693|43739|43829|46069	blw|ATPsynB|ATPsynO|ATPsynD|ATPsynC|awd|ATPsynbeta|ATPsynG	-4	MyList
GO Biological Processes	19	GO:0042742	defense response to bacterium	19_GO:0044419 biological process involved in interspecies interaction between organisms	-6	6.5	7.3	12585	210	101	11	11	3.1	31349|32358|38127|39700|39701|39704|39707|39708|39711|39712|45268	Vap33|ben|LysD|Eig71Ea|Eig71Eb|Eig71Ed|Eig71Ef|Eig71Eg|Eig71Ej|Eig71Ek|cathD	-3.9	MyList
GO Biological Processes	19	GO:0009605	response to external stimulus	19_GO:0050896 response to stimulus	-6	3.4	6.1	12585	724	101	20	20	4	31349|32358|34193|34281|34500|36775|37800|38127|38723|39700|39701|39704|39707|39708|39711|39712|41104|45268|45815|3355016	Vap33|ben|Glt|Trx2|porin|Rho1|kcc|LysD|LanA|Eig71Ea|Eig71Eb|Eig71Ed|Eig71Ef|Eig71Eg|Eig71Ej|Eig71Ek|ATP6AP2|cathD|Spn27A|RNASEK	-3.9	MyList
GO Biological Processes	19	GO:0006952	defense response	19_GO:0050896 response to stimulus	-6	4.2	6.4	12585	472	101	16	16	3.6	31349|32358|34193|34281|36775|38127|38723|39700|39701|39704|39707|39708|39711|39712|45268|45815	Vap33|ben|Glt|Trx2|Rho1|LysD|LanA|Eig71Ea|Eig71Eb|Eig71Ed|Eig71Ef|Eig71Eg|Eig71Ej|Eig71Ek|cathD|Spn27A	-3.9	MyList
GO Biological Processes	19	GO:0009117	nucleotide metabolic process	19_GO:0009987 cellular process	-6	7.3	7.4	12585	171	101	10	9.9	3	37617|39143|41550|41845|42291|43693|43739|43829|45012|46069	blw|ATPsynB|Vha55|ATPsynO|ATPsynD|ATPsynC|awd|ATPsynbeta|Vha68-2|ATPsynG	-3.9	MyList
GO Biological Processes	19	GO:0072522	purine-containing compound biosynthetic process	19_GO:0009987 cellular process	-5.5	8.8	7.5	12585	113	101	8	7.9	2.7	37617|39143|41845|42291|43693|43739|43829|46069	blw|ATPsynB|ATPsynO|ATPsynD|ATPsynC|awd|ATPsynbeta|ATPsynG	-3.4	MyList
Reactome Gene Sets	6	R-DME-3700989	Transcriptional Regulation by TP53		-5.3	6.2	6.7	12585	200	101	10	9.9	3	34281|35279|36059|37728|40390|46040|50002|50246|317928|326237	Trx2|COX4|14-3-3zeta|levy|COX8|cype|COX7A|COX7C|ND-MLRQ|Ubi-p5E	-3.3	MyList
GO Biological Processes	19	GO:0009617	response to bacterium	19_GO:0044419 biological process involved in interspecies interaction between organisms	-5.3	5.5	6.5	12585	248	101	11	11	3.1	31349|32358|38127|39700|39701|39704|39707|39708|39711|39712|45268	Vap33|ben|LysD|Eig71Ea|Eig71Eb|Eig71Ed|Eig71Ef|Eig71Eg|Eig71Ej|Eig71Ek|cathD	-3.3	MyList
Reactome Gene Sets	6	R-DME-983712	Ion channel transport		-5.3	8.3	7.2	12585	120	101	8	7.9	2.7	35944|40389|40679|41550|42341|44307|45012|45247	VhaAC45|VhaM9.7-b|Vha26|Vha55|Vha13|Vha16-1|Vha68-2|VhaPPA1-1	-3.2	MyList
KEGG Pathway	24	dme04142	Lysosome - Drosophila melanogaster (fruit fly)		-5.2	8	7.1	12585	124	101	8	7.9	2.7	32341|33374|35944|43662|44307|45247|45268|48228	CtsB|Npc2a|VhaAC45|Sap-r|Vha16-1|VhaPPA1-1|cathD|DNaseII	-3.1	MyList
Reactome Gene Sets	6	R-DME-382551	Transport of small molecules		-4.9	3.7	5.5	12585	512	101	15	15	3.5	33171|33374|35944|36237|37800|38104|39651|40389|40679|41550|42341|44307|45012|45247|326237	CG3164|Npc2a|VhaAC45|Prip|kcc|CG13907|Pdi|VhaM9.7-b|Vha26|Vha55|Vha13|Vha16-1|Vha68-2|VhaPPA1-1|Ubi-p5E	-2.8	MyList
GO Biological Processes	19	GO:0072521	purine-containing compound metabolic process	19_GO:0009987 cellular process	-4.8	5.4	6.1	12585	231	101	10	9.9	3	37617|39143|41550|41845|42291|43693|43739|43829|45012|46069	blw|ATPsynB|Vha55|ATPsynO|ATPsynD|ATPsynC|awd|ATPsynbeta|Vha68-2|ATPsynG	-2.7	MyList
GO Biological Processes	19	GO:1901293	nucleoside phosphate biosynthetic process	19_GO:0009987 cellular process	-4.7	6.9	6.4	12585	145	101	8	7.9	2.7	37617|39143|41845|42291|43693|43739|43829|46069	blw|ATPsynB|ATPsynO|ATPsynD|ATPsynC|awd|ATPsynbeta|ATPsynG	-2.6	MyList
Reactome Gene Sets	6	R-DME-6798695	Neutrophil degranulation		-4.5	3.8	5.3	12585	425	101	13	13	3.3	31349|32341|32595|33374|36271|36775|37238|38011|41104|43662|43739|44307|45815	Vap33|CtsB|Cyp1|Npc2a|eEF1alpha1|Rho1|betaTub56D|CG9380|ATP6AP2|Sap-r|awd|Vha16-1|Spn27A	-2.4	MyList
GO Biological Processes	19	GO:0006753	nucleoside phosphate metabolic process	19_GO:0009987 cellular process	-4.3	4.7	5.5	12585	265	101	10	9.9	3	37617|39143|41550|41845|42291|43693|43739|43829|45012|46069	blw|ATPsynB|Vha55|ATPsynO|ATPsynD|ATPsynC|awd|ATPsynbeta|Vha68-2|ATPsynG	-2.2	MyList
KEGG Pathway	24	dme04512	ECM-receptor interaction - Drosophila melanogaster (fruit fly)		-4.1	34	9.8	12585	11	101	3	3	1.7	33726|33727|38723	vkg|Col4a1|LanA	-2.1	MyList
GO Biological Processes	19	GO:0006885	regulation of pH	19_GO:0042592 homeostatic process	-4.1	17	7.8	12585	29	101	4	4	1.9	35944|41550|44307|45012	VhaAC45|Vha55|Vha16-1|Vha68-2	-2.1	MyList
GO Biological Processes	19	GO:0030641	regulation of cellular pH	19_GO:0042592 homeostatic process	-4.1	17	7.8	12585	29	101	4	4	1.9	35944|41550|44307|45012	VhaAC45|Vha55|Vha16-1|Vha68-2	-2.1	MyList
GO Biological Processes	19	GO:0019725	cellular homeostasis	19_GO:0042592 homeostatic process	-4.1	5	5.4	12585	225	101	9	8.9	2.8	32007|34070|34281|35944|37800|41550|42341|44307|45012	sesB|Rack1|Trx2|VhaAC45|kcc|Vha55|Vha13|Vha16-1|Vha68-2	-2.1	MyList
GO Biological Processes	19	GO:0035239	tube morphogenesis	19_GO:0032502 developmental process	-4.1	5.7	5.6	12585	175	101	8	7.9	2.7	31521|33726|33727|36775|40679|42341|45012|45247	Act5C|vkg|Col4a1|Rho1|Vha26|Vha13|Vha68-2|VhaPPA1-1	-2.1	MyList
GO Biological Processes	19	GO:0042592	homeostatic process	19_GO:0042592 homeostatic process	-4.1	3.5	4.9	12585	466	101	13	13	3.3	32007|33374|33727|34070|34281|35944|37800|37841|41550|42341|43662|44307|45012	sesB|Npc2a|Col4a1|Rack1|Trx2|VhaAC45|kcc|tsr|Vha55|Vha13|Sap-r|Vha16-1|Vha68-2	-2	MyList
Reactome Gene Sets	6	R-DME-1650814	Collagen biosynthesis and modifying enzymes		-3.9	29	9	12585	13	101	3	3	1.7	33726|33727|39651	vkg|Col4a1|Pdi	-1.9	MyList
GO Biological Processes	19	GO:0055086	nucleobase-containing small molecule metabolic process	19_GO:0009987 cellular process	-3.8	4.1	4.9	12585	306	101	10	9.9	3	37617|39143|41550|41845|42291|43693|43739|43829|45012|46069	blw|ATPsynB|Vha55|ATPsynO|ATPsynD|ATPsynC|awd|ATPsynbeta|Vha68-2|ATPsynG	-1.8	MyList
Reactome Gene Sets	6	R-DME-1474290	Collagen formation		-3.8	27	8.7	12585	14	101	3	3	1.7	33726|33727|39651	vkg|Col4a1|Pdi	-1.8	MyList
GO Biological Processes	19	GO:0035295	tube development	19_GO:0032502 developmental process	-3.8	4.5	5	12585	249	101	9	8.9	2.8	31521|33726|33727|36775|40207|40679|42341|45012|45247	Act5C|vkg|Col4a1|Rho1|Ssk|Vha26|Vha13|Vha68-2|VhaPPA1-1	-1.8	MyList
GO Biological Processes	19	GO:0019637	organophosphate metabolic process	19_GO:0009987 cellular process	-3.6	3.4	4.6	12585	446	101	12	12	3.2	31349|32592|37617|39143|41550|41845|42291|43693|43739|43829|45012|46069	Vap33|Had1|blw|ATPsynB|Vha55|ATPsynO|ATPsynD|ATPsynC|awd|ATPsynbeta|Vha68-2|ATPsynG	-1.6	MyList
WikiPathways	27	WP537	Translation factors		-3.6	13	6.7	12585	38	101	4	4	1.9	36271|37070|37846|43839	eEF1alpha1|pAbp|eEF5|eIF4G1	-1.6	MyList
GO Biological Processes	19	GO:0034330	cell junction organization	19_GO:0009987 cellular process	-3.6	4.3	4.9	12585	260	101	9	8.9	2.8	31322|31349|31831|32007|32358|36775|40207|41104|43739	DIP-alpha|Vap33|CG44325|sesB|ben|Rho1|Ssk|ATP6AP2|awd	-1.6	MyList
Reactome Gene Sets	6	R-DME-9837999	Mitochondrial protein degradation		-3.5	8.3	5.7	12585	75	101	5	5	2.2	37617|41845|42291|43829|46069	blw|ATPsynO|ATPsynD|ATPsynbeta|ATPsynG	-1.5	MyList
GO Biological Processes	19	GO:0090407	organophosphate biosynthetic process	19_GO:0009987 cellular process	-3.5	4.1	4.7	12585	273	101	9	8.9	2.8	32592|37617|39143|41845|42291|43693|43739|43829|46069	Had1|blw|ATPsynB|ATPsynO|ATPsynD|ATPsynC|awd|ATPsynbeta|ATPsynG	-1.5	MyList
GO Biological Processes	19	GO:0051452	intracellular pH reduction	19_GO:0042592 homeostatic process	-3.4	21	7.5	12585	18	101	3	3	1.7	41550|44307|45012	Vha55|Vha16-1|Vha68-2	-1.5	MyList
GO Biological Processes	19	GO:1901137	carbohydrate derivative biosynthetic process	19_GO:0009987 cellular process	-3.4	4	4.6	12585	279	101	9	8.9	2.8	32592|37617|39143|41845|42291|43693|43739|43829|46069	Had1|blw|ATPsynB|ATPsynO|ATPsynD|ATPsynC|awd|ATPsynbeta|ATPsynG	-1.4	MyList
GO Biological Processes	19	GO:0071711	basement membrane organization	19_GO:0009987 cellular process	-3.4	20	7.3	12585	19	101	3	3	1.7	33726|33727|38723	vkg|Col4a1|LanA	-1.4	MyList
Reactome Gene Sets	6	R-DME-109582	Hemostasis		-3.3	3.9	4.4	12585	291	101	9	8.9	2.8	31521|32595|36059|36775|37238|38104|40848|43662|45815	Act5C|Cyp1|14-3-3zeta|Rho1|betaTub56D|CG13907|alphaTub84B|Sap-r|Spn27A	-1.3	MyList
GO Biological Processes	19	GO:0044281	small molecule metabolic process	19_GO:0009987 cellular process	-3.3	2.6	4	12585	716	101	15	15	3.5	32165|32592|33172|33374|35687|37617|39143|41550|41845|42291|43693|43739|43829|45012|46069	regucalcin|Had1|Gs1|Npc2a|Drat|blw|ATPsynB|Vha55|ATPsynO|ATPsynD|ATPsynC|awd|ATPsynbeta|Vha68-2|ATPsynG	-1.3	MyList
GO Biological Processes	19	GO:0000281	mitotic cytokinesis	19_GO:0009987 cellular process	-3.2	10	5.7	12585	50	101	4	4	1.9	31521|36775|37368|37841	Act5C|Rho1|Act57B|tsr	-1.2	MyList
Reactome Gene Sets	6	R-DME-5205685	PINK1-PRKN Mediated Mitophagy		-3.2	17	6.8	12585	22	101	3	3	1.7	32358|34500|326237	ben|porin|Ubi-p5E	-1.2	MyList
GO Biological Processes	19	GO:1901135	carbohydrate derivative metabolic process	19_GO:0009987 cellular process	-3.2	3.2	4.1	12585	434	101	11	11	3.1	32592|37617|39143|41550|41845|42291|43693|43739|43829|45012|46069	Had1|blw|ATPsynB|Vha55|ATPsynO|ATPsynD|ATPsynC|awd|ATPsynbeta|Vha68-2|ATPsynG	-1.2	MyList
GO Biological Processes	19	GO:0051453	regulation of intracellular pH	19_GO:0042592 homeostatic process	-3	16	6.4	12585	24	101	3	3	1.7	41550|44307|45012	Vha55|Vha16-1|Vha68-2	-1.1	MyList
KEGG Pathway	24	dme04820	Cytoskeleton in muscle cells - Drosophila melanogaster (fruit fly)		-3	9.2	5.5	12585	54	101	4	4	1.9	31521|33726|33727|37368	Act5C|vkg|Col4a1|Act57B	-1.1	MyList
GO Biological Processes	19	GO:0055080	monoatomic cation homeostasis	19_GO:0042592 homeostatic process	-3	5.3	4.6	12585	141	101	6	5.9	2.4	32007|35944|37800|41550|44307|45012	sesB|VhaAC45|kcc|Vha55|Vha16-1|Vha68-2	-1.1	MyList
GO Biological Processes	19	GO:0050801	monoatomic ion homeostasis	19_GO:0042592 homeostatic process	-3	5.3	4.6	12585	142	101	6	5.9	2.4	32007|35944|37800|41550|44307|45012	sesB|VhaAC45|kcc|Vha55|Vha16-1|Vha68-2	-1.1	MyList
GO Biological Processes	19	GO:0061640	cytoskeleton-dependent cytokinesis	19_GO:0009987 cellular process	-3	6.5	4.9	12585	96	101	5	5	2.2	31521|36775|37070|37368|37841	Act5C|Rho1|pAbp|Act57B|tsr	-1.1	MyList
GO Biological Processes	19	GO:0000910	cytokinesis	19_GO:0009987 cellular process	-2.9	6.4	4.8	12585	98	101	5	5	2.2	31521|36775|37070|37368|37841	Act5C|Rho1|pAbp|Act57B|tsr	-1	MyList
KEGG Pathway	24	dme04150	mTOR signaling pathway - Drosophila melanogaster (fruit fly)		-2.9	6.2	4.7	12585	100	101	5	5	2.2	36775|40679|41550|42341|45012	Rho1|Vha26|Vha55|Vha13|Vha68-2	-1	MyList
GO Biological Processes	19	GO:0002009	morphogenesis of an epithelium	19_GO:0032502 developmental process	-2.9	3.4	4	12585	330	101	9	8.9	2.8	33726|33727|36775|37841|40679|41104|42341|43739|45247	vkg|Col4a1|Rho1|tsr|Vha26|ATP6AP2|Vha13|awd|VhaPPA1-1	-0.98	MyList
GO Biological Processes	19	GO:0006414	translational elongation	19_GO:0009987 cellular process	-2.8	13	5.9	12585	28	101	3	3	1.7	34070|36271|37846	Rack1|eEF1alpha1|eEF5	-0.96	MyList
Reactome Gene Sets	6	R-DME-5205647	Mitophagy		-2.8	13	5.9	12585	28	101	3	3	1.7	32358|34500|326237	ben|porin|Ubi-p5E	-0.96	MyList
GO Biological Processes	19	GO:0007430	terminal branching, open tracheal system	19_GO:0032502 developmental process	-2.8	13	5.9	12585	28	101	3	3	1.7	40679|42341|45247	Vha26|Vha13|VhaPPA1-1	-0.96	MyList
GO Biological Processes	19	GO:0048878	chemical homeostasis	19_GO:0042592 homeostatic process	-2.8	3.7	4	12585	273	101	8	7.9	2.7	32007|33374|35944|37800|41550|43662|44307|45012	sesB|Npc2a|VhaAC45|kcc|Vha55|Sap-r|Vha16-1|Vha68-2	-0.92	MyList
GO Biological Processes	19	GO:0000278	mitotic cell cycle	19_GO:0009987 cellular process	-2.8	3.1	3.8	12585	408	101	10	9.9	3	31521|36059|36775|37238|37368|37841|40848|41341|43739|43839	Act5C|14-3-3zeta|Rho1|betaTub56D|Act57B|tsr|alphaTub84B|Tctp|awd|eIF4G1	-0.91	MyList
GO Biological Processes	19	GO:0060562	epithelial tube morphogenesis	19_GO:0032502 developmental process	-2.7	5.7	4.4	12585	110	101	5	5	2.2	33726|36775|40679|42341|45247	vkg|Rho1|Vha26|Vha13|VhaPPA1-1	-0.84	MyList
Reactome Gene Sets	6	R-DME-1474244	Extracellular matrix organization		-2.7	7.3	4.7	12585	68	101	4	4	1.9	31322|33726|33727|39651	DIP-alpha|vkg|Col4a1|Pdi	-0.8	MyList
Reactome Gene Sets	6	R-DME-174824	Plasma lipoprotein assembly, remodeling, and clearance		-2.7	7.3	4.7	12585	68	101	4	4	1.9	33171|33374|39651|326237	CG3164|Npc2a|Pdi|Ubi-p5E	-0.8	MyList
GO Biological Processes	19	GO:0048729	tissue morphogenesis	19_GO:0032502 developmental process	-2.7	3.2	3.7	12585	355	101	9	8.9	2.8	33726|33727|36775|37841|40679|41104|42341|43739|45247	vkg|Col4a1|Rho1|tsr|Vha26|ATP6AP2|Vha13|awd|VhaPPA1-1	-0.79	MyList
GO Biological Processes	19	GO:0030003	intracellular monoatomic cation homeostasis	19_GO:0042592 homeostatic process	-2.6	5.3	4.2	12585	118	101	5	5	2.2	32007|35944|41550|44307|45012	sesB|VhaAC45|Vha55|Vha16-1|Vha68-2	-0.72	MyList
GO Biological Processes	19	GO:0006873	intracellular monoatomic ion homeostasis	19_GO:0042592 homeostatic process	-2.6	5.2	4.2	12585	119	101	5	5	2.2	32007|35944|41550|44307|45012	sesB|VhaAC45|Vha55|Vha16-1|Vha68-2	-0.71	MyList
GO Biological Processes	19	GO:0045216	cell-cell junction organization	19_GO:0009987 cellular process	-2.5	6.6	4.4	12585	76	101	4	4	1.9	31831|36775|40207|43739	CG44325|Rho1|Ssk|awd	-0.63	MyList
GO Biological Processes	19	GO:0042044	fluid transport	19_GO:0051179 localization	-2.5	9.8	4.9	12585	38	101	3	3	1.7	36237|40679|42341	Prip|Vha26|Vha13	-0.61	MyList
GO Biological Processes	19	GO:0006979	response to oxidative stress	19_GO:0050896 response to stimulus	-2.5	4.9	4	12585	127	101	5	5	2.2	32007|32358|32595|34281|42291	sesB|ben|Cyp1|Trx2|ATPsynD	-0.6	MyList
KEGG Pathway	24	dme05100	Bacterial invasion of epithelial cells - Drosophila melanogaster (fruit fly)		-2.4	9.1	4.7	12585	41	101	3	3	1.7	31521|36775|37368	Act5C|Rho1|Act57B	-0.52	MyList
GO Biological Processes	19	GO:0007424	open tracheal system development	19_GO:0032502 developmental process	-2.3	3.4	3.5	12585	256	101	7	6.9	2.5	36775|38723|40679|42341|43739|45012|45247	Rho1|LanA|Vha26|Vha13|awd|Vha68-2|VhaPPA1-1	-0.5	MyList
Reactome Gene Sets	6	R-DME-73887	Death Receptor Signaling		-2.3	8.7	4.5	12585	43	101	3	3	1.7	34070|36775|326237	Rack1|Rho1|Ubi-p5E	-0.47	MyList
GO Biological Processes	19	GO:0060541	respiratory system development	19_GO:0032502 developmental process	-2.3	3.3	3.4	12585	265	101	7	6.9	2.5	36775|38723|40679|42341|43739|45012|45247	Rho1|LanA|Vha26|Vha13|awd|Vha68-2|VhaPPA1-1	-0.43	MyList
Reactome Gene Sets	6	R-DME-9609507	Protein localization		-2.3	5.7	3.9	12585	88	101	4	4	1.9	31349|43693|43829|326237	Vap33|ATPsynC|ATPsynbeta|Ubi-p5E	-0.43	MyList
GO Biological Processes	19	GO:0035148	tube formation	19_GO:0032502 developmental process	-2.3	8.3	4.4	12585	45	101	3	3	1.7	31521|36775|45012	Act5C|Rho1|Vha68-2	-0.42	MyList
GO Biological Processes	19	GO:0055082	intracellular chemical homeostasis	19_GO:0042592 homeostatic process	-2.2	4.4	3.7	12585	142	101	5	5	2.2	32007|35944|41550|44307|45012	sesB|VhaAC45|Vha55|Vha16-1|Vha68-2	-0.42	MyList
Reactome Gene Sets	6	R-DME-212436	Generic Transcription Pathway		-2.2	2.4	3.1	12585	567	101	11	11	3.1	34281|35279|36059|37728|40390|45815|46040|50002|50246|317928|326237	Trx2|COX4|14-3-3zeta|levy|COX8|Spn27A|cype|COX7A|COX7C|ND-MLRQ|Ubi-p5E	-0.42	MyList
GO Biological Processes	19	GO:0006457	protein folding	19_GO:0009987 cellular process	-2.2	4.4	3.6	12585	143	101	5	5	2.2	32595|36059|37591|39651|41166	Cyp1|14-3-3zeta|CG2852|Pdi|Calr	-0.41	MyList
GO Biological Processes	19	GO:0035006	melanization defense response	19_GO:0002376 immune system process	-2.2	8.1	4.4	12585	46	101	3	3	1.7	36775|38723|45815	Rho1|LanA|Spn27A	-0.41	MyList
GO Biological Processes	19	GO:0019220	regulation of phosphate metabolic process	19_GO:0050789 regulation of biological process	-2.2	8	4.3	12585	47	101	3	3	1.7	32007|34070|36775	sesB|Rack1|Rho1	-0.39	MyList
GO Biological Processes	19	GO:0051174	regulation of phosphorus metabolic process	19_GO:0050789 regulation of biological process	-2.2	8	4.3	12585	47	101	3	3	1.7	32007|34070|36775	sesB|Rack1|Rho1	-0.39	MyList
GO Biological Processes	19	GO:0035317	imaginal disc-derived wing hair organization	19_GO:0032502 developmental process	-2.2	7.8	4.2	12585	48	101	3	3	1.7	36775|37841|41104	Rho1|tsr|ATP6AP2	-0.37	MyList
GO Biological Processes	19	GO:0035316	non-sensory hair organization	19_GO:0032502 developmental process	-2.2	7.6	4.2	12585	49	101	3	3	1.7	36775|37841|41104	Rho1|tsr|ATP6AP2	-0.35	MyList
GO Biological Processes	19	GO:0035315	hair cell differentiation	19_GO:0032502 developmental process	-2.2	7.6	4.2	12585	49	101	3	3	1.7	36775|37841|41104	Rho1|tsr|ATP6AP2	-0.35	MyList
GO Biological Processes	19	GO:0045727	positive regulation of translation	19_GO:0048518 positive regulation of biological process	-2.2	7.6	4.2	12585	49	101	3	3	1.7	33968|37070|37846	Hrb27C|pAbp|eEF5	-0.35	MyList
GO Biological Processes	19	GO:0006120	mitochondrial electron transport, NADH to ubiquinone	19_GO:0009987 cellular process	-2.2	7.6	4.2	12585	49	101	3	3	1.7	19893529|19893542|19893549	ND2|ND3|ND5	-0.35	MyList
GO Biological Processes	19	GO:0006582	melanin metabolic process	19_GO:0009987 cellular process	-2.1	7.3	4.1	12585	51	101	3	3	1.7	36775|38723|45815	Rho1|LanA|Spn27A	-0.31	MyList
GO Biological Processes	19	GO:0051247	positive regulation of protein metabolic process	19_GO:0048518 positive regulation of biological process	-2.1	4	3.4	12585	157	101	5	5	2.2	33968|34070|36775|37070|37846	Hrb27C|Rack1|Rho1|pAbp|eEF5	-0.28	MyList
Reactome Gene Sets	6	R-DME-6799198	Complex I biogenesis		-2	6.9	3.9	12585	54	101	3	3	1.7	19893529|19893542|19893549	ND2|ND3|ND5	-0.25	MyList
GO Biological Processes	19	GO:0009913	epidermal cell differentiation	19_GO:0032502 developmental process	-2	6.9	3.9	12585	54	101	3	3	1.7	36775|37841|41104	Rho1|tsr|ATP6AP2	-0.25	MyList
