# Supplementary material for: Drosophila and mouse intestinal stem cells are spatiotemporally specified by Notch suppression and Wnt activation
Source: Sci Adv. 2025 Dec 3;11(49):eady7272. doi: 10.1126/sciadv.ady7272 (PMC12674121; doi:10.1126/sciadv.ady7272)
Supplement: Supplementary file 2 — Tables S1 to S5 [file sciadv.ady7272_tables_s1_to_s5.zip › ady7272_table_s4.xlsx]

## Sheet: gene_group_BEAM_res
Cluster	gene
1	Spase22-23
1	CG12811
1	CG17734
1	Men
1	Vha26
1	Calr
1	Pdhb
1	ATPsynC
1	CG44090
1	CG34296
1	CG34034
1	Atpalpha
1	Takl1
1	Gp93
1	SdhC
1	ATP6AP2
1	awd
1	cher
1	fabp
1	ps
1	CG6236
1	MtnA
1	Sap-r
1	ATPsyngamma
1	Stt3B
1	Ald1
1	Tctp
1	m-cup
1	Irk2
1	Vha13
1	mesh
1	stumps
1	Vha100-2
1	CG18549
1	CG7920
1	alphaTub84B
1	Rpt2
1	CG5399
1	CG46339
1	DNaseII
1	eEF1gamma
1	CG8907
1	Gdh
1	COX7A
1	CG1213
1	VhaPPA1-1
1	VhaM9.7-b
1	Gdap1
1	zormin
1	CG7630
1	Eig71Ea
1	LysD
1	vsg
1	SsRbeta
1	CG14118
1	Ssk
1	Chd64
1	CG5910
1	Eig71Ec
1	SREBP
1	CG13907
1	Eig71Ek
1	ergic53
1	Galk
1	Sarm
1	LanA
1	Hsp23
1	CG12974
1	CG10853
1	Pdi
1	Cyt-c1
1	Cln3
1	emc
1	alpha-Spec
1	CG3961
1	EMC10
1	ZnT63C
1	CG13704
1	Eig71Eg
1	Gale
1	mthl14
1	CG6357
1	pAbp
1	Vha36-1
1	Sod3
1	Cp1
1	Vha44
1	CG12384
1	cora
1	Had2
1	Treh
1	CG13321
1	CG8839
1	blw
1	OstDelta
1	kcc
1	CG9380
1	MFS1
1	CG5522
1	zip
1	eEF5
1	HmgD
1	Oda
1	CG15098
1	eEF1beta
1	Prip
1	CG42663
1	CG6484
1	Fmo-1
1	CG34236
1	Eglp4
1	VhaAC45
1	CG2852
1	tn
1	Cam
1	eEF1alpha1
1	CG10433
1	Swim
1	ATPCL
1	UQCR-6.4
1	Vha16-1
1	Acsl
1	CG13551
1	fat-spondin
1	hebe
1	CG8501
1	ERp60
1	CG2918
1	Idh3a
1	CG33080
1	Inx7
1	Act5C
1	Had1
1	Neb-cGP
1	l(1)G0320
1	kdn
1	Pvf1
1	Inx2
1	DIP-alpha
1	ND-75
1	CG4829
1	Frq1
1	Hsc70-3
1	CG1640
1	cib
1	CG2930
1	regucalcin
1	CG3699
1	sta
1	CG4151
1	CG32813
1	Hex-A
1	CtsB1
1	CG9686
1	CG34408
1	Moe
1	Eo
1	CG14629
1	trol
1	Tsp2A
1	TRAM
1	ATPsynG
1	eIF4A
1	CG5080
1	Sec61alpha
1	COX4
1	CG17292
1	CG13102
1	eEF2
1	cl
1	Galt
1	porin
1	Spn27A
1	Cyt-c-p
1	Vha68-2
1	Mur29B
1	CG15169
1	CG4972
1	CG7227
1	CG5096
1	CG9331
1	CG17593
1	CG4297
1	UK114
1	Rack1
1	CG3662
1	mAcon1
1	Hrb27C
1	CG9568
1	Usp14
1	CG7778
1	Gpdh1
1	Bsg
1	CG18480
1	Rtnl1
1	gny
1	nrv1
1	Col4a1
1	ATPsynbeta
1	PMCA
1	mt:CoIII
1	mt:CoII
1	mt:CoI
1	mt:ATPase6
2	CG16791
2	CG1105
2	dsd
2	Pli
2	cwo
2	CG14244
2	CG6763
2	CG31075
2	Eip93F
2	tau
2	Hipk
2	CG11570
2	Mob2
2	caps
2	Eip63E
2	chrb
2	CG43294
2	SPoCk
2	Oatp74D
2	CG8108
2	Pdk1
2	CG7888
2	shep
2	mub
2	path
2	SLC22A
2	rols
2	Eip75B
2	CG5151
2	CG17574
2	Fatp3
2	shot
2	LRR
2	Cht8
2	a
2	CG7997
2	jing
2	Cirl
2	CG1358
2	CG46385
2	shg
2	gol
2	AANAT1
2	CG4797
2	Ppa
2	IP3K2
2	cac
2	Pits
2	peb
2	kek5
2	flw
2	gce
2	Muc14A
2	alpha-Man-Ia
2	bif
2	CG17167
2	Hr4
2	CG2556
2	CG13101
2	PLCXD
2	CG18507
2	bib
2	wb
2	CG10621
3	FER
3	foxo
3	CG18745
3	CG31140
3	pxb
3	Ptx1
3	Cdep
3	GATAe
3	CG5849
3	CG6126
3	NKCC
3	crb
3	Cyp304a1
3	Unc-115a
3	Syp
3	Fur1
3	Dys
3	Best1
3	CG31233
3	scrib
3	CG6051
3	rdx
3	CG12054
3	cu
3	Men-b
3	Scp2
3	Nepl12
3	cpo
3	betaTub97EF
3	CG14642
3	gukh
3	Calx
3	Gbs-70E
3	CrebA
3	sgl
3	Cip4
3	CG7255
3	hzg
3	CG18135
3	klu
3	CG11396
3	CG45067
3	CG8620
3	Pdp1
3	ERR
3	Lmpt
3	Baldspot
3	CG42671
3	CG3764
3	CG11537
3	CG11619
3	Act79B
3	kst
3	MYPT-75D
3	CG43693
3	CG42674
3	MCU
3	CG7470
3	fry
3	stv
3	Svil
3	Prestin
3	ACXD
3	promL
3	ftz-f1
3	Galphaf
3	p130CAS
3	Nc73EF
3	SCaMC
3	Pitslre
3	blot
3	rgn
3	app
3	CG10469
3	CG10467
3	slif
3	nuf
3	Ncc69
3	Sema5c
3	CG3902
3	Chs2
3	Sema2b
3	CG10939
3	fl(2)d
3	Pdk
3	rgr
3	CG17716
3	uex
3	CG12963
3	KCNQ
3	CG17691
3	Ptp52F
3	CG8468
3	spin
3	CG2765
3	CG30385
3	CG42672
3	ckn
3	didum
3	Rab32
3	qvr
3	Drip
3	CG30096
3	CG10082
3	par-1
3	CG11060
3	GEFmeso
3	GM130
3	CG30460
3	Pka-R2
3	Lpin
3	CG43340
3	UQCR-11L
3	px
3	CG13506
3	Gpo1
3	pk
3	CG8785
3	MFS17
3	coro
3	CG30265
3	Pld
3	Dgkepsilon
3	fra
3	CG30456
3	CG30424
3	MESK2
3	lbk
3	Prosap
3	CG30069
3	Gprk1
3	Usp15-31
3	CG15096
3	CG4282
3	MFS14
3	sug
3	CG4301
3	sdt
3	HDAC4
3	G9a
3	NetB
3	fzr
3	vnd
3	CG14196
3	sog
3	boi
3	Traf-like
3	CG17065
3	CG8034
3	CG32687
3	CAH3
3	CG42249
3	Nadsyn
3	Lsd-2
3	CG7766
3	Mur2B
3	Cyp18a1
3	l(1)G0469
3	Shmt
3	spri
3	CG8051
3	goe
3	Mct1
3	Ptpmeg2
3	dnc
3	CG33181
3	Drak
3	e(y)3
3	br
3	Nrg
3	Ac13E
3	CG34417
3	Ndae1
3	Pgant2
3	Msp300
3	MRP
3	Pect
3	Nha1
3	CG9171
3	bru2
3	CG8668
3	cana
3	CG9008
3	toc
3	CG4238
3	CG3609
3	CG4839
3	IP3K1
3	nAChRalpha6
3	CG31815
3	CG31635
3	tkv
3	ZnT35C
3	ine
3	FASN1
3	PAPLA1
3	nub
3	Myo28B1
3	mtgo
3	Pgant5
3	Samuel
3	CG5381
3	Tango1
3	RapGAP1
3	tai
3	CG43800
3	Gyf
4	CG12268
4	CG8312
4	Gld
4	pum
4	CG33970
4	CG9717
4	cdi
4	jigr1
4	CecC
4	RYa-R
4	CG31522
4	grass
4	CG11852
4	CG15544
4	Lgr1
4	Fas1
4	CG6006
4	CG6966
4	CG7720
4	knk
4	Obp99c
4	CG12581
4	Poxm
4	how
4	Abd-B
4	CG10005
4	cv-c
4	CG17919
4	slmb
4	CG10345
4	snu
4	CG31176
4	cysu
4	Inx3
4	CG4702
4	CG1124
4	stg
4	InR
4	CG9747
4	Npc2b
4	CG17816
4	dmrt99B
4	CG12880
4	Tl
4	Pif1A
4	bnl
4	Sp212
4	Cad96Ca
4	gpp
4	mtd
4	tsl
4	Edg91
4	CG13618
4	pyd
4	CG10175
4	CG42342
4	ymp
4	Cerk
4	wat
4	Ets98B
4	Cht5
4	msi
4	CG12814
4	Kul
4	Jupiter
4	cnc
4	CG4374
4	jvl
4	SNF4Agamma
4	Fbxl7
4	CecB
4	Obp83g
4	CG2150
4	jdp
4	Spn88Ea
4	dysf
4	CG6040
4	tok
4	Kal1
4	btsz
4	CG31121
4	ATP8B
4	dpr9
4	CG2016
4	l(3)L1231
4	qless
4	CG12163
4	CG14304
4	Cpr100A
4	qin
4	CG34347
4	Sb
4	Gfat1
4	TwdlT
4	Invadolysin
4	spz
4	smash
4	Osi2
4	kkv
4	cindr
4	CG42500
4	CG14327
4	Osi6
4	CG42402
4	CG5326
4	lute
4	Gasp
4	SKIP
4	sba
4	hth
4	CG32473
4	KrT95D
4	CG14301
4	sas
4	Nlg3
4	Cad87A
4	e
4	CG6959
4	Sulf1
4	alpha-Man-IIb
4	Doa
4	ETHR
4	Cad99C
4	Skeletor
4	ELOVL
4	CG8927
4	CG14132
4	Cht7
4	hid
4	ImpE1
4	Snmp2
4	CG6836
4	slow
4	CG17839
4	CG11905
4	dar1
4	CG33229
4	serp
4	Cpr78Cc
4	Spn77Ba
4	ko
4	dsb
4	dpr6
4	Sh3beta
4	GV1
4	CG32137
4	CG1299
4	CG10359
4	CG13722
4	CG14995
4	CG16959
4	CG14949
4	CG9372
4	tfc
4	CG32266
4	ect
4	DOR
4	Frl
4	Eip63F-1
4	Lcp65Ad
4	Edg78E
4	frm
4	Ilp8
4	comm3
4	ome
4	knrl
4	vn
4	CG9192
4	Msr-110
4	Lcp65Ag2
4	olf413
4	CG13024
4	IRSp53
4	sty
4	Best2
4	CG13676
4	fz2
4	Tmhs
4	zye
4	Tet
4	CG6865
4	Eip74EF
4	CG7724
4	Rbfox1
4	form3
4	CG10657
4	CG6983
4	CG13917
4	CG10663
4	nmo
4	CG9452
4	CG15212
4	CAH2
4	Fhos
4	bab2
4	Vdup1
4	CG42673
4	verm
4	CG42598
4	CG14984
4	Eip78C
4	SecCl
4	CG13449
4	jv
4	dyl
4	Mp
4	fng
4	CG14830
4	CG13731
4	bbg
4	RhoGAP71E
4	axo
4	Tsp74F
4	Rgl
4	Glut1
4	CG4998
4	RhoGEF64C
4	Pura
4	CG6409
4	CG32264
4	ple
4	Tsp66E
4	Obp56d
4	Cyp6a8
4	CG41520
4	Fili
4	CG13748
4	Twdlbeta
4	Lcp4
4	CG6472
4	Shrm
4	jbug
4	CG12164
4	Spn43Aa
4	CG44624
4	Idgf6
4	CG8399
4	CG8180
4	otk
4	Nox
4	LRP1
4	CG10737
4	nw
4	pio
4	Oxp
4	inv
4	Obp44a
4	CG34370
4	rhi
4	CG6429
4	ced-6
4	Aldh-III
4	ITP
4	Lst
4	Cyp49a1
4	grh
4	CG1850
4	fj
4	CG3700
4	Ih
4	Wnt2
4	Pde8
4	Cpr51A
4	CG30377
4	Egfr
4	emp
4	hbs
4	reb
4	CG30440
4	conv
4	exp
4	CG33144
4	Ptr
4	CngA
4	pyr
4	Strn-Mlck
4	Mmp1
4	Hil
4	CG11073
4	mbl
4	CG8740
4	otp
4	CG8547
4	Phk-3
4	arr
4	mars
4	nahoda
4	CG5065
4	CG10936
4	Spn47C
4	Dscam1
4	CG8170
4	Lac
4	Toll-7
4	Cpr49Ac
4	sbb
4	qsm
4	sano
4	CG6426
4	Src42A
4	sona
4	blow
4	EbpIII
4	Epac
4	Mmp2
4	tor
4	Vmat
4	stw
4	Ugt50B3
4	Pat1
4	CG6398
4	bi
4	Ork1
4	CG9572
4	pot
4	CG17754
4	CG9518
4	Cht6
4	fw
4	Gapvd1
4	CG3777
4	CG3108
4	Myo10A
4	rudhira
4	CG42749
4	obst-A
4	Gs2
4	CG2444
4	mgl
4	CG43386
4	CG5921
4	acj6
4	bves
4	CG34120
4	CG14439
4	Idgf4
4	CG12998
4	CG3168
4	CG2841
4	fz3
4	Ptp4E
4	spirit
4	pico
4	Tsf1
4	CG1722
4	N
4	CG12075
4	CG4928
4	Mur18B
4	raskol
4	sdk
4	CG13377
4	CG9095
4	if
4	CG32645
4	shf
4	ovo
4	norpA
4	CG32521
4	prage
4	chas
4	CG13003
4	Ptp10D
4	baz
4	CG3655
4	CG32694
4	ec
4	tw
4	mamo
4	CG42237
4	Pcp
4	CG32982
4	CG11147
4	obst-B
4	kek1
4	ft
4	CG16713
4	Btk29A
4	Swip-1
4	CG40006
4	firl
4	Tep2
4	Pde11
4	CG15279
4	spz3
4	Cht10
4	CG17127
4	sick
4	snsl
4	Duox
4	CG13284
4	CG10211
4	kuz
4	obst-E
4	CG16820
4	CG10237
4	CG44085
4	CG6739
4	CG3604
4	CG9932
4	CG43165
4	CG3036
4	MESR3
4	CG5973
4	CG5397
4	mol
4	ds
4	CG17646
4	CG4267
4	CG13784
4	Ddc
4	haf
4	drongo
4	CG31626
4	stai
4	fipi
4	CG4629
4	CG31871
4	dpy
4	Pvf3
4	Cda5
4	CG31689
4	Atet
4	Akap200
4	CG31869
4	CG34398
4	tup
4	CG5390
4	NLaz
4	CG11029
4	ab
4	Idgf2
4	l(2)34Fc
4	Sirup
4	ed
4	dpp
4	lilli
4	SoxN
4	slf
4	Tep3
4	dmGlut
4	CG17834
4	uif
4	CG5888
4	TwdlE
4	CG16704
4	bwa
4	osp
4	Pvf2
4	Snoo
4	CG17549
4	CG11030
4	CG31997
4	CG11155
4	yellow-h
4	CG33978
4	CaMKI
4	Sox102F
5	Ect3
5	CG14543
5	CG4115
5	Ser
5	plx
5	plum
5	kay
5	modSP
5	wake
5	Dmtn
5	dj-1beta
5	Mur89F
5	side-IV
5	zfh1
5	srp
5	Map205
5	Kat60
5	Ptp99A
5	hdc
5	Mical
5	CecA1
5	CG8031
5	CG42390
5	vig2
5	PTPMT1
5	side
5	Mlp84B
5	mld
5	Ace
5	CAH7
5	CG2003
5	NK7.1
5	LpR2
5	Osi14
5	cv-d
5	kmr
5	CG10011
5	fru
5	DNApol-epsilon255
5	pnt
5	Akt1
5	CG10232
5	neur
5	CG3916
5	CG8483
5	heph
5	rhea
5	Rbp6
5	fax
5	CG13075
5	Ac78C
5	aos
5	scro
5	Mkp3
5	Pep
5	Abl
5	CG42747
5	mirr
5	CG13300
5	Gcn5
5	Tie
5	CG42255
5	Ten-m
5	Klp61F
5	Rexo5
5	Spn
5	CG30088
5	CG30015
5	pain
5	CG3376
5	Sema2a
5	pdm3
5	Pepck2
5	CG9003
5	CG30089
5	ths
5	ena
5	psq
5	Sema1b
5	CG9815
5	Liprin-gamma
5	apt
5	igl
5	CG11192
5	CG14505
5	CG42524
5	CG30197
5	CAP
5	sns
5	luna
5	retn
5	Fas2
5	pigs
5	Tomosyn
5	CG3638
5	Cda4
5	Rab40
5	bnb
5	stx
5	Nost
5	CG43759
5	Ca-alpha1T
5	sn
5	Mec2
5	CG44422
5	CG9777
5	Myc
5	mew
5	kirre
5	CG9782
5	Cubn
5	be
5	CG9411
5	CG1368
5	tyn
5	CG15249
5	CG43867
5	ct
5	mud
5	Rrp1
5	vir-1
5	Idgf3
5	elB
5	CG11319
5	CadN
5	lectin-33A
5	eys
5	beat-IIIc
5	Trim9
5	CG16995
5	Sema1a
5	Spn28Dc
5	rdo
5	CG6770
5	ush
5	robo2
5	CG9021
5	CG43394
5	Tep1
5	Lrch
5	Dyrk2
5	rau
5	zfh2
5	CG11077
5	CG31999
