# Supplementary material for: Drosophila and mouse intestinal stem cells are spatiotemporally specified by Notch suppression and Wnt activation
Source: Sci Adv. 2025 Dec 3;11(49):eady7272. doi: 10.1126/sciadv.ady7272 (PMC12674121; doi:10.1126/sciadv.ady7272)
Supplement: Supplementary file 2 — Tables S1 to S5 [file sciadv.ady7272_tables_s1_to_s5.zip › ady7272_table_s5.xlsx]

## Sheet: gene_group_BEAM_res
Cluster	gene
4	CG12268
4	CG8312
4	Gld
4	pum
4	CG33970
4	CG9717
4	cdi
4	jigr1
4	CecC
4	RYa-R
4	CG31522
4	grass
4	CG11852
4	CG15544
4	Lgr1
4	Fas1
4	CG6006
4	CG6966
4	CG7720
4	knk
4	Obp99c
4	CG12581
4	Poxm
4	how
4	Abd-B
4	CG10005
4	cv-c
4	CG17919
4	slmb
4	CG10345
4	snu
4	CG31176
4	cysu
4	Inx3
4	CG4702
4	CG1124
4	stg
4	InR
4	CG9747
4	Npc2b
4	CG17816
4	dmrt99B
4	CG12880
4	Tl
4	Pif1A
4	bnl
4	Sp212
4	Cad96Ca
4	gpp
4	mtd
4	tsl
4	Edg91
4	CG13618
4	pyd
4	CG10175
4	CG42342
4	ymp
4	Cerk
4	wat
4	Ets98B
4	Cht5
4	msi
4	CG12814
4	Kul
4	Jupiter
4	cnc
4	CG4374
4	jvl
4	SNF4Agamma
4	Fbxl7
4	CecB
4	Obp83g
4	CG2150
4	jdp
4	Spn88Ea
4	dysf
4	CG6040
4	tok
4	Kal1
4	btsz
4	CG31121
4	ATP8B
4	dpr9
4	CG2016
4	l(3)L1231
4	qless
4	CG12163
4	CG14304
4	Cpr100A
4	qin
4	CG34347
4	Sb
4	Gfat1
4	TwdlT
4	Invadolysin
4	spz
4	smash
4	Osi2
4	kkv
4	cindr
4	CG42500
4	CG14327
4	Osi6
4	CG42402
4	CG5326
4	lute
4	Gasp
4	SKIP
4	sba
4	hth
4	CG32473
4	KrT95D
4	CG14301
4	sas
4	Nlg3
4	Cad87A
4	e
4	CG6959
4	Sulf1
4	alpha-Man-IIb
4	Doa
4	ETHR
4	Cad99C
4	Skeletor
4	ELOVL
4	CG8927
4	CG14132
4	Cht7
4	hid
4	ImpE1
4	Snmp2
4	CG6836
4	slow
4	CG17839
4	CG11905
4	dar1
4	CG33229
4	serp
4	Cpr78Cc
4	Spn77Ba
4	ko
4	dsb
4	dpr6
4	Sh3beta
4	GV1
4	CG32137
4	CG1299
4	CG10359
4	CG13722
4	CG14995
4	CG16959
4	CG14949
4	CG9372
4	tfc
4	CG32266
4	ect
4	DOR
4	Frl
4	Eip63F-1
4	Lcp65Ad
4	Edg78E
4	frm
4	Ilp8
4	comm3
4	ome
4	knrl
4	vn
4	CG9192
4	Msr-110
4	Lcp65Ag2
4	olf413
4	CG13024
4	IRSp53
4	sty
4	Best2
4	CG13676
4	fz2
4	Tmhs
4	zye
4	Tet
4	CG6865
4	Eip74EF
4	CG7724
4	Rbfox1
4	form3
4	CG10657
4	CG6983
4	CG13917
4	CG10663
4	nmo
4	CG9452
4	CG15212
4	CAH2
4	Fhos
4	bab2
4	Vdup1
4	CG42673
4	verm
4	CG42598
4	CG14984
4	Eip78C
4	SecCl
4	CG13449
4	jv
4	dyl
4	Mp
4	fng
4	CG14830
4	CG13731
4	bbg
4	RhoGAP71E
4	axo
4	Tsp74F
4	Rgl
4	Glut1
4	CG4998
4	RhoGEF64C
4	Pura
4	CG6409
4	CG32264
4	ple
4	Tsp66E
4	Obp56d
4	Cyp6a8
4	CG41520
4	Fili
4	CG13748
4	Twdlbeta
4	Lcp4
4	CG6472
4	Shrm
4	jbug
4	CG12164
4	Spn43Aa
4	CG44624
4	Idgf6
4	CG8399
4	CG8180
4	otk
4	Nox
4	LRP1
4	CG10737
4	nw
4	pio
4	Oxp
4	inv
4	Obp44a
4	CG34370
4	rhi
4	CG6429
4	ced-6
4	Aldh-III
4	ITP
4	Lst
4	Cyp49a1
4	grh
4	CG1850
4	fj
4	CG3700
4	Ih
4	Wnt2
4	Pde8
4	Cpr51A
4	CG30377
4	Egfr
4	emp
4	hbs
4	reb
4	CG30440
4	conv
4	exp
4	CG33144
4	Ptr
4	CngA
4	pyr
4	Strn-Mlck
4	Mmp1
4	Hil
4	CG11073
4	mbl
4	CG8740
4	otp
4	CG8547
4	Phk-3
4	arr
4	mars
4	nahoda
4	CG5065
4	CG10936
4	Spn47C
4	Dscam1
4	CG8170
4	Lac
4	Toll-7
4	Cpr49Ac
4	sbb
4	qsm
4	sano
4	CG6426
4	Src42A
4	sona
4	blow
4	EbpIII
4	Epac
4	Mmp2
4	tor
4	Vmat
4	stw
4	Ugt50B3
4	Pat1
4	CG6398
4	bi
4	Ork1
4	CG9572
4	pot
4	CG17754
4	CG9518
4	Cht6
4	fw
4	Gapvd1
4	CG3777
4	CG3108
4	Myo10A
4	rudhira
4	CG42749
4	obst-A
4	Gs2
4	CG2444
4	mgl
4	CG43386
4	CG5921
4	acj6
4	bves
4	CG34120
4	CG14439
4	Idgf4
4	CG12998
4	CG3168
4	CG2841
4	fz3
4	Ptp4E
4	spirit
4	pico
4	Tsf1
4	CG1722
4	N
4	CG12075
4	CG4928
4	Mur18B
4	raskol
4	sdk
4	CG13377
4	CG9095
4	if
4	CG32645
4	shf
4	ovo
4	norpA
4	CG32521
4	prage
4	chas
4	CG13003
4	Ptp10D
4	baz
4	CG3655
4	CG32694
4	ec
4	tw
4	mamo
4	CG42237
4	Pcp
4	CG32982
4	CG11147
4	obst-B
4	kek1
4	ft
4	CG16713
4	Btk29A
4	Swip-1
4	CG40006
4	firl
4	Tep2
4	Pde11
4	CG15279
4	spz3
4	Cht10
4	CG17127
4	sick
4	snsl
4	Duox
4	CG13284
4	CG10211
4	kuz
4	obst-E
4	CG16820
4	CG10237
4	CG44085
4	CG6739
4	CG3604
4	CG9932
4	CG43165
4	CG3036
4	MESR3
4	CG5973
4	CG5397
4	mol
4	ds
4	CG17646
4	CG4267
4	CG13784
4	Ddc
4	haf
4	drongo
4	CG31626
4	stai
4	fipi
4	CG4629
4	CG31871
4	dpy
4	Pvf3
4	Cda5
4	CG31689
4	Atet
4	Akap200
4	CG31869
4	CG34398
4	tup
4	CG5390
4	NLaz
4	CG11029
4	ab
4	Idgf2
4	l(2)34Fc
4	Sirup
4	ed
4	dpp
4	lilli
4	SoxN
4	slf
4	Tep3
4	dmGlut
4	CG17834
4	uif
4	CG5888
4	TwdlE
4	CG16704
4	bwa
4	osp
4	Pvf2
4	Snoo
4	CG17549
4	CG11030
4	CG31997
4	CG11155
4	yellow-h
4	CG33978
4	CaMKI
4	Sox102F
